# Supplementary material for: NAT10-mediated N4-acetylcytidine modification in KLF9 mRNA promotes adipogenesis
Source: Cell Death Differ. 2025 Mar 23;32(9):1613–29. doi: 10.1038/s41418-025-01483-x (PMC12432206; doi:10.1038/s41418-025-01483-x)
Supplement: Supplementary file 2 — Supplementary table 3 and 4 -acRIP-seq+RNA-seq data [file 41418_2025_1483_MOESM2_ESM.xlsx]

## Sheet: acRIP-seq
Supplementary table 3. acRIP-seq data
ensembl_gene_id	chr	chromStart	chromEnd	score	strand	thickStart	thickEnd	itemRgb	blockCount	blockSizes	blockStarts	lg.p	lg.fdr	fold_enrchment	diff.lg.fdr	diff.lg.p	diff.log2.fc	class	external_gene_name	gene_biotype
ENSMUSG00000092274	19	5836051	5836051	3.8e-05	-	5835946	5836157	0	1	211,	0	-4.42	-1.98	4.88	-0.481	-0.941	2.43	exon	Neat1	lincRNA
ENSMUSG00000018442	11	71018676	71018676	0.0035	-	71018526	71018827	0	1	301,	0	-2.45	-0.269	8.23	-0.158	-0.183	-0.152	exon	Derl2	protein_coding
ENSMUSG00000020994	12	59070386	59070386	4e-65	+	59070117	59070655	0	1	538,	0	-64.4	-61	4	-1.49	-2.26	0.551	CDS	Pnn	protein_coding
ENSMUSG00000022110	14	73568880	73568880	5.4e-08	+	73568726	73569035	0	2	7,174,	0,135	-7.27	-4.62	1.98	-2.58	-3.54	-1.53	CDS	Sucla2	protein_coding
ENSMUSG00000022313	15	51882265	51882265	7.4e-06	+	51882160	51882371	0	1	211,	0	-5.13	-2.63	2.96	-0.191	-0.361	-0.348	CDS	Utp23	protein_coding
ENSMUSG00000003233	16	20522419	20522419	0.006	+	20522359	20522479	0	1	120,	0	-2.22	-0.0972	1.72	-0.179	-0.275	-0.128	exon	Dvl3	protein_coding
ENSMUSG00000027763	3	60529089	60529089	0.0035	+	60529014	60529165	0	1	151,	0	-2.46	-0.27	2	-0.947	-1.56	1.84	five_prime_utr	Mbnl1	protein_coding
ENSMUSG00000020024	10	94719056	94719056	0.00039	+	94718996	94719117	0	1	121,	0	-3.41	-1.07	4.57	-0.179	-0.301	0.807	exon	Cep83	protein_coding
ENSMUSG00000021134	12	80947888	80947888	1e-12	+	80947783	80947994	0	1	211,	0	-12	-9.18	3.62	-0.191	-0.36	0.229	exon	Srsf5	protein_coding
ENSMUSG00000029571	6	13088163	13088163	0.0087	+	13088103	13088224	0	1	121,	0	-2.06	0	9.15	-0.154	-0.281	-2	three_prime_utr	Tmem106b	protein_coding
ENSMUSG00000075318	2	65765244	65765244	0.027	+	65765169	65765320	0	1	151,	0	-1.57	0	7.32	-0.154	-0.333	-2.32	three_prime_utr	Scn2a	protein_coding
ENSMUSG00000035133	12	52517108	52517108	0.0034	+	52517033	52517184	0	1	151,	0	-2.47	-0.281	2.12	-0.295	-0.616	1	CDS	Arhgap5	protein_coding
ENSMUSG00000043398	12	72069445	72069445	0.0087	-	72069385	72069506	0	1	121,	0	-2.06	0	9.15	-0.154	-0.333	-2.32	three_prime_utr	Gpr135	protein_coding
ENSMUSG00000030177	6	120345398	120345398	0.00071	-	120345323	120345474	0	1	151,	0	-3.15	-0.85	7.78	-0.158	-0.181	-0.515	exon	Ccdc77	protein_coding
ENSMUSG00000044155	6	18853906	18853906	0.0049	+	18853831	18853982	0	1	151,	0	-2.31	-0.163	10.1	-0.154	-0.333	-2.32	exon	Lsm8	protein_coding
ENSMUSG00000033863	19	23118590	23118590	1.2e-08	+	23118870	23119122	0	1	252,	0	-2.61	-0.393	2.15	-0.396	-0.794	0.848	five_prime_utr	Klf9	protein_coding
ENSMUSG00000025351	10	128912327	128912327	1e-41	+	128912222	128912433	0	1	211,	0	-41	-37.7	3.3	-3.96	-5.13	-1.16	exon	Cd63	protein_coding
ENSMUSG00000035202	9	123462006	123462006	0	+	123461766	123462246	0	1	480,	0	-18500	#NAME?	2.29	-0.391	-0.786	-0.00757	three_prime_utr	Lars2	protein_coding
ENSMUSG00000081113	6	127282285	127282285	6.3e-28	-	127282151	127282420	0	1	269,	0	-27.2	-24	6.21	-1.47	-2.23	1.51	exon	Gm7308	processed_pseudogene
ENSMUSG00000082352	4	145575002	145575002	0.025	+	145574930	145575075	0	1	145,	0	-1.61	0	3.2	-0.658	-1.2	-3.81	exon	Gm13228	processed_pseudogene
ENSMUSG00000029375	5	90802467	90802467	0.017	+	90802407	90802528	0	1	121,	0	-1.78	0	2.74	-0.229	-0.464	-1.87	three_prime_utr	Cxcl15	protein_coding
ENSMUSG00000033760	19	4763720	4763720	0.01	+	4763645	4763796	0	1	151,	0	-2	0	6.4	-0.154	-0.225	1	exon	Rbm4b	protein_coding
ENSMUSG00000042487	9	75445631	75445631	0.0013	+	75445571	75445691	0	1	120,	0	-2.87	-0.606	1.56	-0.317	-0.672	-0.661	exon	Leo1	protein_coding
ENSMUSG00000021537	13	81792025	81792025	0.013	+	81791950	81792100	0	1	150,	0	-1.89	0	1.73	-0.229	-0.456	-0.497	CDS	Cetn3	protein_coding
ENSMUSG00000046516	16	38349338	38349338	5.2e-07	+	38349233	38349443	0	1	210,	0	-6.28	-3.69	3.96	-0.191	-0.361	-0.352	three_prime_utr	Cox17	protein_coding
ENSMUSG00000064339	MT	2525	2525	0	+	2376	2675	0	1	299,	0	-379	#NAME?	1.84	-9.9	-11.4	-0.232	exon	mt-Rnr2	Mt_rRNA
ENSMUSG00000051255	19	23676262	23676262	6.5e-08	+	23676112	23676413	0	1	301,	0	-7.19	-4.54	11	-1.02	-1.66	-2.04	CDS	Gm6563	protein_coding
ENSMUSG00000028809	4	135346259	135346259	5.9e-09	-	135346124	135346394	0	1	270,	0	-8.23	-5.53	6.71	-1.17	-1.87	2.08	exon	Srrm1	protein_coding
ENSMUSG00000058503	5	3559132	3559132	0.0049	+	3559072	3559192	0	1	120,	0	-2.31	-0.163	10.1	-0.131	-0.146	-0.585	exon	Fam133b	protein_coding
ENSMUSG00000057561	18	46607766	46607766	3.2e-07	+	46607646	46607887	0	1	241,	0	-6.49	-3.88	1.64	-1.19	-1.9	-0.804	CDS	Eif1a	protein_coding
ENSMUSG00000021391	13	49560002	49560002	0.015	-	49559927	49560077	0	1	150,	0	-1.81	0	8.23	-0.154	-0.333	-2.32	exon	Cenpp	protein_coding
ENSMUSG00000069516	10	117277465	117277465	1.2e-06	-	117277360	117277570	0	1	210,	0	-5.93	-3.36	17.4	-1.12	-1.8	-3.57	three_prime_utr	Lyz2	protein_coding
ENSMUSG00000063714	2	72988498	72988498	3.2e-09	+	72988409	72988588	0	1	179,	0	-8.5	-5.79	4.64	-0.242	-0.51	1.03	exon	Sp3os	antisense_RNA
ENSMUSG00000041058	4	19627762	19627762	0.0087	-	19627638	19627886	0	2	135,15,	0,233	-2.06	0	3.11	-0.182	-0.319	1.15	CDS	Wwp1	protein_coding
ENSMUSG00000052419	6	13870266	13870266	0.0014	-	13870206	13870327	0	1	121,	0	-2.85	-0.593	1.81	-0.179	-0.255	-0.0919	three_prime_utr	2610001J05Rik	protein_coding
ENSMUSG00000005198	11	69735299	69735299	1.1e-05	-	69735164	69735434	0	1	270,	0	-4.94	-2.46	4.31	-0.166	-0.205	0	CDS	Polr2a	protein_coding
ENSMUSG00000042447	6	8215115	8215115	0.001	+	8214995	8215235	0	1	240,	0	-3	-0.716	4.21	-0.179	-0.254	0.469	CDS	Mios	protein_coding
ENSMUSG00000061731	15	53346039	53346039	1.2e-08	-	53345949	53346129	0	1	180,	0	-7.93	-5.24	16.5	-0.179	-0.272	0.36	five_prime_utr	Ext1	protein_coding
ENSMUSG00000028873	4	124923846	124923846	1e-59	-	124923696	124923997	0	1	301,	0	-59	-55.6	2.82	-1	-1.63	-0.442	exon	Cdca8	protein_coding
ENSMUSG00000027770	3	62500996	62500996	0.0027	-	62500921	62501072	0	1	151,	0	-2.57	-0.362	1.68	-0.237	-0.492	-0.42	CDS	Dhx36	protein_coding
ENSMUSG00000092341	19	5802207	5802207	0	-	5802042	5802372	0	1	330,	0	-2600	#NAME?	2.29	-255	-257	0.501	exon	Malat1	lincRNA
ENSMUSG00000078190	1	162222512	162222512	0.0028	+	162222407	162222617	0	1	210,	0	-2.56	-0.356	11	-0.179	-0.248	0.081	exon	Dnm3os	antisense_RNA
ENSMUSG00000031226	X	105083093	105083093	1.6e-13	+	105082973	105083213	0	1	240,	0	-12.8	-9.95	2.68	-2.71	-3.69	-1.6	exon	Pbdc1	protein_coding
ENSMUSG00000028223	4	15918850	15918850	0.016	-	15918790	15918911	0	1	121,	0	-1.8	0	3.43	-0.135	-0.142	0.263	three_prime_utr	Decr1	protein_coding
ENSMUSG00000000581	11	17266910	17266910	0.0025	+	17266820	17267000	0	1	180,	0	-2.6	-0.386	3.84	-0.836	-1.42	-3.64	three_prime_utr	C1d	protein_coding
ENSMUSG00000071350	14	59437553	59437553	0.0025	-	59437463	59437643	0	1	180,	0	-2.61	-0.394	3.51	-0.177	-0.231	-0.263	five_prime_utr	Setdb2	protein_coding
ENSMUSG00000015597	17	46412924	46412924	0.015	+	46412864	46412985	0	1	121,	0	-1.81	0	8.23	-0.131	-0.146	-0.585	CDS	Zfp318	protein_coding
ENSMUSG00000036533	17	79335559	79335559	0.00054	-	79335484	79335634	0	1	150,	0	-3.27	-0.949	2.44	-0.186	-0.341	-0.36	five_prime_utr	Cdc42ep3	protein_coding
ENSMUSG00000113183	13	20500170	20500170	0.004	+	20500066	20500275	0	1	209,	0	-2.4	-0.234	4.88	-0.177	-0.227	0.71	exon	AC153143.1	sense_intronic
ENSMUSG00000059423	4	147826687	147826687	0.0032	-	147826597	147826777	0	1	180,	0	-2.49	-0.294	2.97	-0.359	-0.743	-1.74	CDS	Zfp933	protein_coding
ENSMUSG00000074748	10	112928450	112928450	1e-09	-	112928345	112928555	0	1	210,	0	-9	-6.27	2.13	-0.997	-1.63	-1.01	CDS	Atxn7l3b	protein_coding
ENSMUSG00000001127	X	20852162	20852162	0.00087	+	20852072	20852253	0	1	181,	0	-3.06	-0.767	2.22	-0.297	-0.624	-0.79	three_prime_utr	Araf	protein_coding
ENSMUSG00000110444	8	69373589	69373589	0.0028	-	69373424	69373755	0	1	331,	0	-2.56	-0.356	11	-0.195	-0.374	-2.17	exon	Gm10033	transcribed_unprocessed_pseudogene
ENSMUSG00000040681	16	96122212	96122212	1.3e-35	-	96122108	96122317	0	1	209,	0	-34.9	-31.7	3.1	-2.27	-3.18	-0.985	three_prime_utr	Hmgn1	protein_coding
ENSMUSG00000054894	12	69743850	69743850	8.9e-07	+	69743760	69743941	0	1	181,	0	-6.05	-3.47	6.77	-0.164	-0.197	-0.119	three_prime_utr	Atp5s	protein_coding
ENSMUSG00000042548	2	153346262	153346262	0.0032	+	153346187	153346337	0	1	150,	0	-2.49	-0.297	2.21	-0.179	-0.242	-0.0995	five_prime_utr	Asxl1	protein_coding
ENSMUSG00000067873	X	57056505	57056505	0.00011	+	57056048	57056962	0	3	44,155,72,	0,451,842	-3.97	-1.57	3.66	-0.164	-0.198	0.0418	CDS	Htatsf1	protein_coding
ENSMUSG00000022811	16	33434773	33434773	2.2e-10	+	33434668	33434879	0	1	211,	0	-9.66	-6.9	1.5	-0.496	-0.961	0.278	CDS	Zfp148	protein_coding
ENSMUSG00000032459	9	98596997	98596997	0.00043	-	98596907	98597087	0	1	180,	0	-3.37	-1.04	2.09	-0.265	-0.573	-0.544	exon	Mrps22	protein_coding
ENSMUSG00000078190	1	162222498	162222498	0.0028	+	162222408	162222589	0	1	181,	0	-2.56	-0.356	11	-0.179	-0.242	0.0995	exon	Dnm3os	antisense_RNA
ENSMUSG00000020745	11	74685105	74685105	0.0025	-	74685000	74685211	0	1	211,	0	-2.61	-0.398	6.4	-0.416	-0.843	-1.54	exon	Pafah1b1	protein_coding
ENSMUSG00000026872	2	44987544	44987544	0.0027	-	44987439	44987650	0	1	211,	0	-2.57	-0.366	3.66	-0.179	-0.297	0.259	three_prime_utr	Zeb2	protein_coding
ENSMUSG00000021715	13	104804968	104804968	8.3e-07	-	104802188	104807749	0	5	13,104,99,144,30,	0,2062,2729,4448,5531	-6.08	-3.5	7.32	-0.179	-0.256	0.0109	CDS	Cwc27	protein_coding
ENSMUSG00000062743	17	21397464	21397464	0.0087	+	21397389	21397539	0	1	150,	0	-2.06	0	9.15	-0.131	-0.141	0.415	CDS	Zfp677	protein_coding
ENSMUSG00000038181	5	24587218	24587218	0.0022	+	24587158	24587279	0	1	121,	0	-2.66	-0.436	2.59	-0.179	-0.293	0.621	five_prime_utr	Chpf2	protein_coding
ENSMUSG00000019857	10	53606276	53606276	0.00052	+	53606156	53606396	0	1	240,	0	-3.28	-0.961	9.15	-0.183	-0.326	-0.373	CDS	Asf1a	protein_coding
ENSMUSG00000009741	9	113956282	113956282	0.0054	+	113956192	113956372	0	1	180,	0	-2.27	-0.133	2.12	-0.179	-0.238	-0.0731	exon	Ubp1	protein_coding
ENSMUSG00000072582	11	86690011	86690011	0.0025	+	86689951	86690071	0	1	120,	0	-2.61	-0.394	3.51	-0.24	-0.508	-2	CDS	Ptrh2	protein_coding
ENSMUSG00000025810	8	128426532	128426532	0.017	+	128426472	128426593	0	1	121,	0	-1.77	0	5.03	-0.114	-0.118	0	exon	Nrp1	protein_coding
ENSMUSG00000056941	2	153619589	153619589	0.003	-	153619499	153619679	0	1	180,	0	-2.52	-0.324	2.63	-0.788	-1.36	-1.65	exon	Commd7	protein_coding
ENSMUSG00000023852	17	15707043	15707043	4e-11	+	15706953	15707133	0	1	180,	0	-10.4	-7.59	3.32	-0.217	-0.427	-0.322	five_prime_utr	Chd1	protein_coding
ENSMUSG00000025283	X	155213400	155213400	2.3e-06	-	155213310	155213490	0	1	180,	0	-5.63	-3.09	1.71	-2.9	-3.89	-1.64	exon	Sat1	protein_coding
ENSMUSG00000048450	5	37824032	37824032	0.0019	-	37823957	37824107	0	1	150,	0	-2.71	-0.477	2.07	-0.573	-1.07	-1.41	CDS	Msx1	protein_coding
ENSMUSG00000039697	10	30646924	30646924	0.025	-	30646864	30646985	0	1	121,	0	-1.6	0	2.48	-0.425	-0.858	-2.75	three_prime_utr	Ncoa7	protein_coding
ENSMUSG00000041498	1	136468210	136468210	2e-11	+	136468120	136468301	0	1	181,	0	-10.7	-7.92	2.84	-2.41	-3.34	1.87	CDS	Kif14	protein_coding
ENSMUSG00000031134	X	57386267	57386267	0.015	-	57386192	57386342	0	1	150,	0	-1.81	0	8.23	-0.105	-0.105	0	three_prime_utr	Rbmx	protein_coding
ENSMUSG00000003581	11	4140993	4140993	0.0059	+	4140903	4141083	0	1	180,	0	-2.23	-0.101	2.2	-0.242	-0.51	-0.848	three_prime_utr	Rnf215	protein_coding
ENSMUSG00000089824	2	156098240	156098240	0.00065	-	156098165	156098316	0	1	151,	0	-3.19	-0.879	1.97	-0.401	-0.802	0.825	CDS	Rbm12	protein_coding
ENSMUSG00000085166	5	34651968	34651968	0.037	+	34651895	34652041	0	1	146,	0	-1.43	0	2.97	-0.179	-0.263	1	exon	Gm15522	antisense_RNA
ENSMUSG00000025066	19	47735199	47735199	3.2e-06	+	47735050	47735349	0	1	299,	0	-5.49	-2.96	2.5	-0.179	-0.251	-0.00761	three_prime_utr	Sfr1	protein_coding
ENSMUSG00000022428	15	79667115	79667115	1.9e-05	+	79667041	79667189	0	1	148,	0	-4.73	-2.26	1.87	-1.45	-2.2	-1.46	three_prime_utr	Cby1	protein_coding
ENSMUSG00000041247	16	19655335	19655335	0.00026	-	19655260	19655410	0	1	150,	0	-3.58	-1.22	14.6	-0.238	-0.497	-3.17	three_prime_utr	Lamp3	protein_coding
ENSMUSG00000052539	3	104220073	104220073	4.3e-08	-	104219983	104220164	0	1	181,	0	-7.37	-4.71	11.3	-0.179	-0.261	-0.9	five_prime_utr	Magi3	protein_coding
ENSMUSG00000027109	2	72970960	72970960	8.3e-09	-	72970870	72971050	0	1	180,	0	-8.08	-5.39	2.27	-3.31	-4.35	1.82	CDS	Sp3	protein_coding
ENSMUSG00000057541	5	23778277	23778277	1.6e-14	-	23778157	23778397	0	1	240,	0	-13.8	-10.9	2.11	-7.71	-9.15	1.41	CDS	Pus7	protein_coding
ENSMUSG00000062981	10	95493446	95493446	0.015	-	95493371	95493522	0	1	151,	0	-1.81	0	8.23	-0.131	-0.141	0.415	exon	Mrpl42	protein_coding
ENSMUSG00000020778	11	116205899	116205899	0.027	+	116205824	116205975	0	1	151,	0	-1.57	0	7.32	-0.131	-0.141	0.415	exon	Ten1	protein_coding
ENSMUSG00000029188	5	53064808	53064808	4.3e-06	+	53063996	53065621	0	3	48,96,125,	0,802,1500	-5.37	-2.84	7.78	-0.191	-0.365	-1.78	CDS	Slc34a2	protein_coding
ENSMUSG00000033671	1	155845578	155845578	0.01	-	155845503	155845654	0	1	151,	0	-1.98	0	4.27	-0.262	-0.553	2.17	three_prime_utr	Cep350	protein_coding
ENSMUSG00000031226	X	105082809	105082809	3.2e-09	+	105082704	105082915	0	1	211,	0	-8.5	-5.79	2.51	-1	-1.63	-1.12	exon	Pbdc1	protein_coding
ENSMUSG00000001707	13	38645849	38645849	0.01	-	38645789	38645910	0	1	121,	0	-1.98	0	4.27	-0.182	-0.309	-1.81	three_prime_utr	Eef1e1	protein_coding
ENSMUSG00000028809	4	135345751	135345751	0.00071	-	135345646	135345856	0	1	210,	0	-3.15	-0.85	8.23	-0.145	-0.16	0.485	exon	Srrm1	protein_coding
ENSMUSG00000006740	18	6241088	6241088	1.2e-05	-	6241013	6241164	0	1	151,	0	-4.91	-2.43	1.46	-0.616	-1.14	-0.487	CDS	Kif5b	protein_coding
ENSMUSG00000008333	2	143071618	143071618	0.00076	+	143071543	143071693	0	1	150,	0	-3.12	-0.822	6.86	-0.179	-0.272	0.263	three_prime_utr	Snrpb2	protein_coding
ENSMUSG00000039770	17	72848939	72848939	1.1e-06	+	72848834	72849044	0	1	210,	0	-5.96	-3.39	2.26	-0.838	-1.42	-0.896	three_prime_utr	Ypel5	protein_coding
ENSMUSG00000002728	2	145909230	145909230	4.4e-05	+	145909125	145909335	0	1	210,	0	-4.36	-1.92	4.12	-0.22	-0.434	-0.778	three_prime_utr	Naa20	protein_coding
ENSMUSG00000043822	10	80345164	80345164	0.015	-	80345089	80345239	0	1	150,	0	-1.81	0	8.23	-0.154	-0.234	-1.32	exon	Adamtsl5	protein_coding
ENSMUSG00000041231	11	44463737	44463737	0.0003	-	44463662	44463813	0	1	151,	0	-3.52	-1.17	2.89	-0.182	-0.315	-0.415	CDS	Ublcp1	protein_coding
ENSMUSG00000005625	3	95035065	95035065	5.6e-07	-	95034975	95035155	0	1	180,	0	-6.25	-3.66	2.46	-1.27	-1.99	-1.24	exon	Psmd4	protein_coding
ENSMUSG00000001105	11	78541019	78541019	3e-06	+	78540959	78541080	0	1	121,	0	-5.52	-2.99	4.46	-0.179	-0.261	0.459	exon	Ift20	protein_coding
ENSMUSG00000035851	5	86828846	86828846	0.0025	+	86828756	86828937	0	1	181,	0	-2.6	-0.386	11	-0.182	-0.322	0.737	exon	Ythdc1	protein_coding
ENSMUSG00000028282	4	32639708	32639708	0.013	+	32639648	32639768	0	1	120,	0	-1.88	0	1.53	-0.502	-0.971	-1.03	CDS	Casp8ap2	protein_coding
ENSMUSG00000072825	12	112746112	112746112	0.014	+	112746022	112746202	0	1	180,	0	-1.84	0	3.96	-0.259	-0.546	-2.07	three_prime_utr	Cep170b	protein_coding
ENSMUSG00000071533	16	56017064	56017064	0.014	-	56017004	56017124	0	1	120,	0	-1.84	0	3.35	-0.297	-0.626	-2.81	three_prime_utr	Pcnp	protein_coding
ENSMUSG00000041977	3	87618186	87618186	0.0054	+	87618096	87618276	0	1	180,	0	-2.27	-0.136	3.01	-0.157	-0.178	-0.0525	five_prime_utr	Arhgef11	protein_coding
ENSMUSG00000029048	4	155076760	155076760	7.9e-30	-	155075001	155078519	0	4	27,136,79,26,	0,587,1710,3492	-29.1	-25.9	2.34	-29.7	-31.9	-2.41	exon	Rer1	protein_coding
ENSMUSG00000045374	11	75441078	75441078	0.004	-	75441003	75441154	0	1	151,	0	-2.4	-0.233	3.66	-0.238	-0.496	-1.26	three_prime_utr	Wdr81	protein_coding
ENSMUSG00000103427	1	137949601	137949601	0.027	+	137949511	137949691	0	1	180,	0	-1.57	0	7.32	-0.131	-0.146	-0.585	exon	Gm37534	TEC
ENSMUSG00000019897	10	105842851	105842851	3.7e-06	+	105842731	105842971	0	1	240,	0	-5.43	-2.9	2.2	-0.712	-1.27	-0.832	exon	Ccdc59	protein_coding
ENSMUSG00000075014	2	98667135	98667135	7.9e-13	-	98667000	98667271	0	4	40,12,150,39,	0,65,78,232	-12.1	-9.23	3.98	-0.229	-0.478	0.306	CDS	Gm10800	protein_coding
ENSMUSG00000044408	12	54646060	54646060	1.3e-07	-	54645956	54646165	0	1	209,	0	-6.89	-4.26	14.6	-0.195	-0.375	-1.66	three_prime_utr	Sptssa	protein_coding
ENSMUSG00000002771	7	45866601	45866601	7.9e-30	-	45866466	45866737	0	1	271,	0	-29.1	-25.9	8.08	-1.1	-1.77	0.918	five_prime_utr	Grin2d	protein_coding
ENSMUSG00000020248	10	82751533	82751533	9.8e-07	-	82751428	82751639	0	1	211,	0	-6.01	-3.44	2.9	-0.9	-1.5	-0.914	exon	Nfyb	protein_coding
ENSMUSG00000107086	5	30870139	30870139	0.0028	-	30870079	30870200	0	1	121,	0	-2.56	-0.356	11	-0.186	-0.342	1.22	exon	Gm43808	TEC
ENSMUSG00000019992	10	20353478	20353478	0.0014	+	20352924	20354032	0	3	4,113,3,	0,442,1105	-2.84	-0.584	5.49	-0.135	-0.142	0.263	CDS	Mtfr2	protein_coding
ENSMUSG00000038949	1	179579644	179579644	0.004	+	179579569	179579719	0	1	150,	0	-2.4	-0.233	3.66	-0.148	-0.164	0.0995	CDS	Cnst	protein_coding
ENSMUSG00000052681	10	117815490	117815490	4.7e-05	-	117815416	117815565	0	1	149,	0	-4.33	-1.9	2.17	-0.523	-0.997	0.997	three_prime_utr	Rap1b	protein_coding
ENSMUSG00000044792	13	59769374	59769374	0.004	-	59769299	59769450	0	1	151,	0	-2.4	-0.234	4.88	-0.262	-0.561	-2.17	exon	Isca1	protein_coding
ENSMUSG00000058503	5	3559731	3559731	0.01	+	3559641	3559821	0	1	180,	0	-1.98	0	2.63	-0.2	-0.386	-0.628	exon	Fam133b	protein_coding
ENSMUSG00000035798	10	110942739	110942739	0.042	-	110942679	110942800	0	1	121,	0	-1.38	0	6.4	-0.154	-0.281	-2	exon	Zdhhc17	protein_coding
ENSMUSG00000019861	10	52354825	52354825	0.00016	-	52354750	52354901	0	1	151,	0	-3.79	-1.41	3.66	-0.296	-0.619	-1.36	exon	Gopc	protein_coding
ENSMUSG00000037674	9	72620017	72620017	0.0087	+	72619942	72620092	0	1	150,	0	-2.06	0	9.15	-0.105	-0.105	0	three_prime_utr	Rfx7	protein_coding
ENSMUSG00000101970	7	73540878	73540878	0.0046	-	73540818	73540939	0	1	121,	0	-2.34	-0.181	2.07	-0.27	-0.579	0.874	five_prime_utr	1810026B05Rik	processed_transcript
ENSMUSG00000054823	8	25640606	25640606	0.0035	+	25640546	25640667	0	1	121,	0	-2.45	-0.269	2.58	-0.178	-0.235	-0.263	exon	Nsd3	protein_coding
ENSMUSG00000025795	10	121412501	121412501	0.017	-	121412411	121412591	0	1	180,	0	-1.77	0	5.03	-0.179	-0.269	-1.42	three_prime_utr	Rassf3	protein_coding
ENSMUSG00000018379	11	88051542	88051542	0.00059	+	88051452	88051633	0	1	181,	0	-3.23	-0.911	5.79	-0.646	-1.18	-2.42	three_prime_utr	Srsf1	protein_coding
ENSMUSG00000075700	3	58592162	58592162	0.0019	+	58592087	58592237	0	1	150,	0	-2.72	-0.484	2.58	-0.396	-0.794	-1.43	three_prime_utr	Selenot	protein_coding
ENSMUSG00000027109	2	72938100	72938100	0.001	-	72938040	72938161	0	1	121,	0	-2.99	-0.715	3.81	-0.17	-0.212	-0.17	CDS	Sp3	protein_coding
ENSMUSG00000036435	5	76537858	76537858	2e-06	+	76537753	76537964	0	1	211,	0	-5.7	-3.15	10.1	-0.229	-0.46	0.348	exon	Exoc1	protein_coding
ENSMUSG00000082908	2	87526326	87526326	1.3e-24	+	87526256	87526397	0	1	141,	0	-23.9	-20.8	3.3	-0.179	-0.283	-0.0492	exon	Gm13736	processed_pseudogene
ENSMUSG00000029569	6	13602964	13602964	0.017	-	13602904	13603025	0	1	121,	0	-1.77	0	5.03	-0.204	-0.544	-3	CDS	Tmem168	protein_coding
ENSMUSG00000027684	3	29952343	29952343	0.0087	-	29952283	29952404	0	1	121,	0	-2.06	0	9.15	-0.154	-0.281	-2	three_prime_utr	Mecom	protein_coding
ENSMUSG00000078671	7	73540872	73540872	0.0046	-	73540782	73540962	0	1	180,	0	-2.34	-0.181	2.13	-0.406	-0.819	1.09	five_prime_utr	Chd2	protein_coding
ENSMUSG00000057367	9	7835108	7835108	0.00012	-	7835018	7835199	0	1	181,	0	-3.93	-1.54	2.6	-0.179	-0.241	0.0544	five_prime_utr	Birc2	protein_coding
ENSMUSG00000103984	1	87039276	87039276	0.0035	+	87039201	87039351	0	1	150,	0	-2.45	-0.269	6.4	-0.135	-0.142	0.263	exon	Gm37447	TEC
ENSMUSG00000044345	19	42147743	42147743	0.00016	+	42147668	42147818	0	1	150,	0	-3.79	-1.41	3.56	-0.616	-1.14	-2.09	CDS	Marveld1	protein_coding
ENSMUSG00000027782	3	69072427	69072427	0.019	-	69072367	69072488	0	1	121,	0	-1.71	0	2.74	-0.135	-0.142	0	three_prime_utr	Kpna4	protein_coding
ENSMUSG00000041278	11	43738813	43738813	0.00065	-	43737906	43739720	0	3	109,37,4,	0,890,1810	-3.19	-0.878	1.98	-0.34	-0.709	-0.844	CDS	Ttc1	protein_coding
ENSMUSG00000009630	8	33599879	33599879	2.5e-12	+	33599744	33600014	0	1	270,	0	-11.6	-8.74	5.49	-0.938	-1.55	-1.07	five_prime_utr	Ppp2cb	protein_coding
ENSMUSG00000112007	10	77652948	77652948	6.6e-05	-	77652860	77653037	0	1	177,	0	-4.18	-1.76	6.4	-0.588	-1.1	1.81	exon	Gm18119	processed_pseudogene
ENSMUSG00000047648	10	11290092	11290092	0.0022	+	11290017	11290168	0	1	151,	0	-2.66	-0.436	3.01	-0.164	-0.199	-0.0671	CDS	Fbxo30	protein_coding
ENSMUSG00000097799	2	120539470	120539470	1e-26	+	120539365	120539576	0	1	211,	0	-26	-22.8	1.41	-1.11	-1.78	0.232	exon	Gm26899	lincRNA
ENSMUSG00000039756	3	122275792	122275792	0.0035	+	122275732	122275852	0	1	120,	0	-2.46	-0.269	2.01	-0.229	-0.453	-0.604	CDS	Dnttip2	protein_coding
ENSMUSG00000027276	2	137082292	137082292	0.0087	-	137082232	137082352	0	1	120,	0	-2.06	0	9.15	-0.154	-0.281	-2	three_prime_utr	Jag1	protein_coding
ENSMUSG00000024742	19	10200416	10200416	0.011	-	10200356	10200477	0	1	121,	0	-1.94	0	1.76	-0.229	-0.469	-0.682	CDS	Fen1	protein_coding
ENSMUSG00000092086	8	112014531	112014531	0.01	-	112014471	112014591	0	1	120,	0	-1.99	0	3.66	-0.148	-0.164	0.0995	CDS	Gm6793	protein_coding
ENSMUSG00000064373	15	3280208	3280208	1.2e-06	+	3280118	3280299	0	1	181,	0	-5.92	-3.35	1.75	-0.186	-0.342	-0.0659	three_prime_utr	Selenop	protein_coding
ENSMUSG00000022961	16	91654698	91654698	1.1e-08	+	91654623	91654774	0	1	151,	0	-7.95	-5.27	2.03	-0.179	-0.299	-0.0645	CDS	Son	protein_coding
ENSMUSG00000021555	13	59604146	59604146	0.00043	+	59600969	59607323	0	2	102,78,	0,6276	-3.37	-1.04	1.87	-0.257	-0.538	-0.585	exon	Naa35	protein_coding
ENSMUSG00000051234	9	96471379	96471379	0.00023	-	96471290	96471468	0	1	178,	0	-3.63	-1.27	3.66	-0.229	-0.465	-0.918	three_prime_utr	Rnf7	protein_coding
ENSMUSG00000007659	2	152830002	152830002	6.3e-21	-	152829927	152830078	0	1	151,	0	-20.2	-17.2	2.14	-0.359	-0.744	0.283	exon	Bcl2l1	protein_coding
ENSMUSG00000035329	12	59200819	59200819	0.015	-	59200744	59200895	0	1	151,	0	-1.81	0	8.23	-0.154	-0.333	-2.32	three_prime_utr	Fbxo33	protein_coding
ENSMUSG00000059851	7	4740622	4740622	0.0021	+	4740502	4740742	0	1	240,	0	-2.68	-0.453	6.86	-0.177	-0.227	0.737	five_prime_utr	Kmt5c	protein_coding
ENSMUSG00000026491	1	179795850	179795850	2e-15	-	179795745	179795956	0	1	211,	0	-14.7	-11.8	13.7	-0.229	-0.478	-0.256	CDS	Ahctf1	protein_coding
ENSMUSG00000019831	10	40938124	40938124	0.042	+	40938064	40938184	0	1	120,	0	-1.38	0	3.35	-0.251	-0.646	-3.32	three_prime_utr	Wasf1	protein_coding
ENSMUSG00000005506	2	91016606	91016606	0.0087	+	91016531	91016682	0	1	151,	0	-2.06	0	9.15	-0.143	-0.192	-1	three_prime_utr	Celf1	protein_coding
ENSMUSG00000030322	6	115849110	115849110	0.00068	-	115849020	115849201	0	1	181,	0	-3.17	-0.867	2.36	-0.579	-1.08	-1.29	CDS	Mbd4	protein_coding
ENSMUSG00000045503	2	164465450	164465450	0.028	+	164465375	164465525	0	1	150,	0	-1.56	0	4.57	-0.154	-0.301	-1.42	three_prime_utr	Sys1	protein_coding
ENSMUSG00000038039	10	58271155	58271155	0.00062	+	58271050	58271261	0	1	211,	0	-3.21	-0.893	3.43	-0.409	-0.828	2.3	CDS	Gcc2	protein_coding
ENSMUSG00000028437	4	41379223	41379223	4e-13	+	41379133	41379313	0	1	180,	0	-12.4	-9.51	2.57	-0.852	-1.44	-0.791	CDS	Ubap1	protein_coding
ENSMUSG00000028618	4	107190645	107190645	0.00072	+	107190570	107190720	0	1	150,	0	-3.14	-0.835	1.33	-1.69	-2.51	-1.02	CDS	Tmem59	protein_coding
ENSMUSG00000037640	7	27748278	27748278	0.0038	+	27748218	27748339	0	1	121,	0	-2.42	-0.244	3.35	-0.164	-0.201	0.193	CDS	Zfp60	protein_coding
ENSMUSG00000031660	8	88354704	88354704	6.8e-06	-	88351876	88357533	0	3	34,145,2,	0,2752,5655	-5.17	-2.67	2.22	-0.179	-0.249	-0.0266	CDS	Brd7	protein_coding
ENSMUSG00000044150	X	159552020	159552020	0.00021	+	159551915	159552125	0	1	210,	0	-3.67	-1.3	2.31	-0.234	-0.487	-0.474	CDS	Bclaf3	protein_coding
ENSMUSG00000035125	6	81944460	81944460	0.0049	+	81944400	81944520	0	1	120,	0	-2.31	-0.163	10.1	-0.131	-0.141	0.415	CDS	Gcfc2	protein_coding
ENSMUSG00000042133	2	69732413	69732413	7.2e-07	+	69732270	69732556	0	2	4,177,	0,109	-6.14	-3.56	2.01	-0.665	-1.21	0.785	CDS	Ppig	protein_coding
ENSMUSG00000062980	6	21986530	21986530	0.0078	+	21986455	21986606	0	1	151,	0	-2.11	-0.0142	2.54	-0.995	-1.63	3.32	five_prime_utr	Cped1	protein_coding
ENSMUSG00000042712	X	136246827	136246827	0.0023	+	136246753	136246902	0	1	149,	0	-2.63	-0.41	3.27	-0.191	-0.366	-0.567	three_prime_utr	Tceal9	protein_coding
ENSMUSG00000061904	10	91122768	91122768	0.0087	-	91122708	91122829	0	1	121,	0	-2.06	0	9.15	-0.154	-0.281	-2	exon	Slc25a3	protein_coding
ENSMUSG00000017188	11	101278115	101278115	5.8e-06	-	101278026	101278204	0	1	178,	0	-5.24	-2.73	2.99	-0.301	-0.633	-0.948	three_prime_utr	Coa3	protein_coding
ENSMUSG00000036046	15	84987802	84987802	0.0022	-	84987712	84987892	0	1	180,	0	-2.66	-0.436	3.09	-0.938	-1.55	2.5	five_prime_utr	5031439G07Rik	protein_coding
ENSMUSG00000039630	1	178329224	178329224	0.00076	-	178329164	178329285	0	1	121,	0	-3.12	-0.822	2.56	-0.238	-0.495	0.778	three_prime_utr	Hnrnpu	protein_coding
ENSMUSG00000028676	4	135868471	135868471	0.0087	+	135868381	135868561	0	1	180,	0	-2.06	0	9.15	-0.154	-0.38	-2.58	three_prime_utr	Srsf10	protein_coding
ENSMUSG00000020228	10	120110964	120110964	0.00026	-	120110874	120111054	0	1	180,	0	-3.58	-1.22	14.6	-0.141	-0.152	-0.17	CDS	Helb	protein_coding
ENSMUSG00000062580	1	135301849	135301849	0.00065	-	135301759	135301939	0	1	180,	0	-3.19	-0.879	1.97	-0.176	-0.225	-0.026	three_prime_utr	Timm17a	protein_coding
ENSMUSG00000074884	2	121450971	121450971	2.4e-05	+	121450896	121451047	0	1	151,	0	-4.62	-2.16	18.3	-0.229	-0.468	-0.807	exon	Serf2	protein_coding
ENSMUSG00000003721	1	121305639	121305639	0.027	-	121305579	121305700	0	1	121,	0	-1.57	0	7.32	-0.154	-0.222	-1.58	three_prime_utr	Insig2	protein_coding
ENSMUSG00000041153	4	16003451	16003451	0.0049	-	16003376	16003527	0	1	151,	0	-2.31	-0.163	10.1	-0.143	-0.192	-1	exon	Osgin2	protein_coding
ENSMUSG00000056076	5	140425360	140425360	1.1e-06	+	140425300	140425420	0	1	120,	0	-5.96	-3.39	1.49	-1.86	-2.7	-0.981	CDS	Eif3b	protein_coding
ENSMUSG00000001016	3	90476770	90476770	0.0021	+	90476695	90476846	0	1	151,	0	-2.68	-0.453	6.86	-0.133	-0.136	0.263	exon	Ilf2	protein_coding
ENSMUSG00000035133	12	52516388	52516388	0.00027	+	52516313	52516464	0	1	151,	0	-3.57	-1.22	2.4	-0.179	-0.247	0.0849	CDS	Arhgap5	protein_coding
ENSMUSG00000058446	6	54817230	54817230	7.4e-07	+	54817125	54817336	0	1	211,	0	-6.13	-3.55	9.76	-0.23	-0.482	-1.32	CDS	Znrf2	protein_coding
ENSMUSG00000020160	11	19018476	19018476	0.0011	-	19018386	19018566	0	1	180,	0	-2.97	-0.698	2.34	-0.188	-0.351	0.295	five_prime_utr	Meis1	protein_coding
ENSMUSG00000042050	12	116255953	116255953	1e-11	-	116255848	116256058	0	1	210,	0	-11	-8.19	3.25	-0.502	-0.969	-0.482	CDS	Wdr60	protein_coding
ENSMUSG00000030265	6	145234330	145234330	0.00098	-	145234255	145234405	0	1	150,	0	-3.01	-0.723	1.98	-0.179	-0.275	0.0951	CDS	Kras	protein_coding
ENSMUSG00000027677	3	33806951	33806951	0.0025	+	33806861	33807042	0	1	181,	0	-2.6	-0.386	5.95	-0.307	-0.655	-1.38	CDS	Ttc14	protein_coding
ENSMUSG00000001300	8	8617628	8617628	0.045	-	8617553	8617703	0	1	150,	0	-1.35	0	4.12	-0.139	-0.176	0.585	three_prime_utr	Efnb2	protein_coding
ENSMUSG00000020132	10	115315347	115315347	1.6e-13	-	115315245	115315449	0	1	204,	0	-12.8	-9.92	6.12	-0.775	-1.34	1.36	five_prime_utr	Rab21	protein_coding
ENSMUSG00000034998	17	88490263	88490263	0.046	+	88490203	88490324	0	1	121,	0	-1.34	0	6.4	-0.154	-0.222	-1.58	three_prime_utr	Foxn2	protein_coding
ENSMUSG00000034543	11	3649613	3649613	1.8e-05	+	3649523	3649703	0	1	180,	0	-4.74	-2.27	1.99	-0.301	-0.634	-0.497	five_prime_utr	Morc2a	protein_coding
ENSMUSG00000034729	17	47369619	47369619	0.01	+	47369544	47369695	0	1	151,	0	-1.98	0	4.27	-0.134	-0.139	-0.17	exon	Mrps10	protein_coding
ENSMUSG00000022111	14	101666688	101666688	0.00063	+	101666583	101666793	0	1	210,	0	-3.2	-0.887	2.15	-0.342	-0.712	-0.852	exon	Uchl3	protein_coding
ENSMUSG00000030255	6	145961633	145961633	0.0065	+	145961573	145961694	0	1	121,	0	-2.19	-0.0817	4.57	-0.179	-0.301	1.32	three_prime_utr	Sspn	protein_coding
ENSMUSG00000028959	5	24444583	24444583	2e-14	-	24444478	24444688	0	1	210,	0	-13.7	-10.8	4.75	-0.616	-1.14	-1	exon	Fastk	protein_coding
ENSMUSG00000082110	11	78585245	78585245	0.028	-	78585188	78585302	0	1	114,	0	-1.56	0	4.57	-0.143	-0.192	1	exon	Gm11196	processed_pseudogene
ENSMUSG00000026083	1	38019026	38019026	1.3e-16	+	38018936	38019117	0	1	181,	0	-15.9	-12.9	2.49	-2.95	-3.97	-1.59	CDS	Eif5b	protein_coding
ENSMUSG00000093826	7	10656734	10656734	5e-22	-	10656649	10656820	0	1	171,	0	-21.3	-18.2	2.44	-0.238	-0.498	0.179	exon	Gm6900	processed_pseudogene
ENSMUSG00000020415	11	43420473	43420473	0.0025	-	43420398	43420548	0	1	150,	0	-2.61	-0.398	2.74	-0.183	-0.329	0.518	three_prime_utr	Pttg1	protein_coding
ENSMUSG00000037197	2	11596722	11596722	8.1e-05	-	11596663	11596782	0	1	119,	0	-4.09	-1.68	1.15	-13.9	-15.7	-1.1	CDS	Rbm17	protein_coding
ENSMUSG00000031479	8	22206824	22206824	0.00017	+	22205756	22207892	0	3	25,90,36,	0,1020,2100	-3.78	-1.4	2.34	-0.581	-1.09	-1.2	CDS	Vps36	protein_coding
ENSMUSG00000027968	3	127546485	127546485	1.6e-05	-	127546395	127546576	0	1	181,	0	-4.79	-2.31	5.18	-0.253	-0.534	-0.763	CDS	Larp7	protein_coding
ENSMUSG00000030560	7	88290975	88290975	0.017	+	88290900	88291051	0	1	151,	0	-1.77	0	5.03	-0.141	-0.151	-0.222	three_prime_utr	Ctsc	protein_coding
ENSMUSG00000097364	6	21986519	21986519	0.0035	-	21986444	21986594	0	1	150,	0	-2.45	-0.269	2.58	-1.11	-1.78	3.46	exon	Gm26719	lincRNA
ENSMUSG00000062604	5	23506528	23506528	0.0021	-	23506468	23506589	0	1	121,	0	-2.68	-0.453	6.86	-0.238	-0.502	2.22	three_prime_utr	Srpk2	protein_coding
ENSMUSG00000023078	5	95960419	95960419	0.027	+	95960360	95960479	0	1	119,	0	-1.57	0	7.32	-0.154	-0.222	-1.58	three_prime_utr	Cxcl13	protein_coding
ENSMUSG00000023845	17	17528815	17528815	0.0071	-	17528740	17528891	0	1	151,	0	-2.15	-0.0475	2.12	-0.179	-0.278	0.263	three_prime_utr	Lnpep	protein_coding
ENSMUSG00000101609	7	143250392	143250392	0.0049	-	143250302	143250483	0	1	181,	0	-2.31	-0.163	10.1	-0.186	-0.342	-2	exon	Kcnq1ot1	antisense_RNA
ENSMUSG00000057522	11	95492676	95492676	0.0038	+	95492601	95492751	0	1	150,	0	-2.42	-0.244	1.36	-1.82	-2.65	-1.05	three_prime_utr	Spop	protein_coding
ENSMUSG00000020776	11	116167701	116167701	0.00032	-	116167626	116167777	0	1	151,	0	-3.49	-1.14	1.88	-0.297	-0.623	-0.555	five_prime_utr	Fbf1	protein_coding
ENSMUSG00000027288	2	120539474	120539474	2.5e-27	-	120539384	120539565	0	1	181,	0	-26.6	-23.5	1.42	-1.28	-2.01	0.256	CDS	Zfp106	protein_coding
ENSMUSG00000098022	7	30057493	30057493	0.00087	-	30057418	30057569	0	1	151,	0	-3.06	-0.773	12.8	-0.134	-0.138	-0.322	three_prime_utr	Zfp82	protein_coding
ENSMUSG00000030704	7	100608175	100608175	5.4e-06	+	100608100	100608250	0	1	150,	0	-5.27	-2.76	1.54	-4.51	-5.73	-1.81	five_prime_utr	Rab6a	protein_coding
ENSMUSG00000051285	1	7169611	7169611	0.00028	+	7169521	7169702	0	1	181,	0	-3.56	-1.2	11.9	-0.179	-0.281	0.083	CDS	Pcmtd1	protein_coding
ENSMUSG00000058447	7	30059841	30059841	0.00087	-	30057397	30062285	0	2	122,57,	0,4831	-3.06	-0.773	12.8	-0.164	-0.193	-0.807	exon	Gm26920	protein_coding
ENSMUSG00000024914	19	5423566	5423566	1e-05	-	5423492	5423641	0	1	149,	0	-4.98	-2.49	1.68	-5.78	-7.11	-1.68	CDS	Drap1	protein_coding
ENSMUSG00000040339	3	109027427	109027427	0.0017	-	109027367	109027488	0	1	121,	0	-2.76	-0.523	2.48	-0.179	-0.289	0.348	five_prime_utr	Fam102b	protein_coding
ENSMUSG00000062609	16	95297832	95297832	0.0087	+	95297772	95297892	0	1	120,	0	-2.06	0	9.15	-0.154	-0.333	-2.32	three_prime_utr	Kcnj15	protein_coding
ENSMUSG00000044763	16	56035045	56035045	0.00055	-	56034955	56035135	0	1	180,	0	-3.26	-0.938	2.08	-0.995	-1.62	-1.6	exon	Trmt10c	protein_coding
ENSMUSG00000050668	17	78840093	78840093	6.9e-06	+	78839164	78841022	0	3	49,42,60,	0,913,1798	-5.16	-2.65	1.58	-1.14	-1.84	-0.853	CDS	Gpatch11	protein_coding
ENSMUSG00000023883	17	14950315	14950315	0.0041	-	14950225	14950405	0	1	180,	0	-2.39	-0.228	4.12	-0.22	-0.435	1.19	three_prime_utr	Phf10	protein_coding
ENSMUSG00000039630	1	178325358	178325358	0.01	-	178325298	178325419	0	1	121,	0	-1.99	0	3.96	-0.191	-0.363	1.42	three_prime_utr	Hnrnpu	protein_coding
ENSMUSG00000079555	5	34168097	34168097	0.0062	-	34168008	34168187	0	1	179,	0	-2.21	-0.0895	3.66	-0.358	-0.741	-1.87	exon	Haus3	protein_coding
ENSMUSG00000031246	X	109160421	109160421	6.3e-11	+	109160316	109160527	0	1	211,	0	-10.2	-7.39	1.53	-1.49	-2.26	-0.538	three_prime_utr	Sh3bgrl	protein_coding
ENSMUSG00000057409	17	21508944	21508944	0.0015	+	21508869	21509019	0	1	150,	0	-2.81	-0.558	4.57	-0.177	-0.227	0.737	CDS	Zfp53	protein_coding
ENSMUSG00000108106	6	133765408	133765408	5e-21	-	133765304	133765513	0	1	209,	0	-20.3	-17.2	3.66	-0.723	-1.28	-1.51	exon	Gm5886	transcribed_unprocessed_pseudogene
ENSMUSG00000031197	X	75534201	75534201	0.013	+	75534142	75534261	0	1	119,	0	-1.89	0	2.74	-0.176	-0.225	-0.263	three_prime_utr	Vbp1	protein_coding
ENSMUSG00000026872	2	44984711	44984711	0.0025	-	44984621	44984801	0	1	180,	0	-2.61	-0.394	3.66	-0.214	-0.423	-1.38	three_prime_utr	Zeb2	protein_coding
ENSMUSG00000040836	1	165325445	165325445	0.015	+	165325370	165325520	0	1	150,	0	-1.81	0	8.23	-0.154	-0.333	-2.32	three_prime_utr	Gpr161	protein_coding
ENSMUSG00000040990	X	159683618	159683618	0.00038	+	159683543	159683693	0	1	150,	0	-3.42	-1.08	1.68	-0.209	-0.413	-0.185	CDS	Sh3kbp1	protein_coding
ENSMUSG00000035878	9	54917672	54917672	0.015	+	54917612	54917733	0	1	121,	0	-1.81	0	8.23	-0.131	-0.146	-0.585	five_prime_utr	Hykk	protein_coding
ENSMUSG00000068250	6	149183345	149183345	0.00026	-	149183255	149183436	0	1	181,	0	-3.58	-1.22	3.66	-0.229	-0.453	-0.848	exon	Amn1	protein_coding
ENSMUSG00000037608	10	20340691	20340691	0.016	+	20340601	20340781	0	1	180,	0	-1.8	0	3.43	-0.179	-0.269	-0.807	three_prime_utr	Bclaf1	protein_coding
ENSMUSG00000083116	2	24179418	24179418	0.01	+	24179344	24179492	0	1	148,	0	-1.98	0	2.63	-0.307	-0.655	1.38	exon	Gm13410	processed_pseudogene
ENSMUSG00000028932	5	21796644	21796644	0.0074	+	21796554	21796735	0	1	181,	0	-2.13	-0.0305	1.41	-0.351	-0.724	-0.579	exon	Psmc2	protein_coding
ENSMUSG00000056952	6	113697467	113697467	0.013	+	113697407	113697527	0	1	120,	0	-1.89	0	1.52	-0.331	-0.693	-0.766	five_prime_utr	Tatdn2	protein_coding
ENSMUSG00000001138	1	36512541	36512541	0.046	+	36512466	36512617	0	1	151,	0	-1.34	0	6.4	-0.131	-0.146	-0.585	CDS	Cnnm3	protein_coding
ENSMUSG00000027710	3	36091701	36091701	0.0087	+	36091626	36091777	0	1	151,	0	-2.06	0	9.15	-0.154	-0.333	-2.32	three_prime_utr	Acad9	protein_coding
ENSMUSG00000047534	12	65158670	65158670	0.017	-	65158595	65158745	0	1	150,	0	-1.78	0	7.32	-0.131	-0.141	0.415	exon	Mis18bp1	protein_coding
ENSMUSG00000054414	3	115945713	115945713	0.027	-	115945653	115945774	0	1	121,	0	-1.57	0	7.32	-0.154	-0.281	-2	three_prime_utr	Slc30a7	protein_coding
ENSMUSG00000021843	14	47663970	47663970	0.011	+	47663910	47664031	0	1	121,	0	-1.97	0	1.22	-0.802	-1.38	0.562	CDS	Ktn1	protein_coding
ENSMUSG00000031365	X	73356921	73356921	0.015	+	73356861	73356982	0	1	121,	0	-1.81	0	8.23	-0.131	-0.146	-0.585	three_prime_utr	Zfp275	protein_coding
ENSMUSG00000061436	6	38875999	38875999	0.0015	-	38875924	38876075	0	1	151,	0	-2.81	-0.561	11.9	-0.131	-0.141	-0.415	five_prime_utr	Hipk2	protein_coding
ENSMUSG00000042759	7	126586657	126586657	0.0038	+	126586597	126586718	0	1	121,	0	-2.42	-0.244	3.35	-0.179	-0.288	-0.848	CDS	Apobr	protein_coding
ENSMUSG00000098206	1	137969842	137969842	0.015	+	137969767	137969918	0	1	151,	0	-1.81	0	8.23	-0.131	-0.141	-0.415	exon	A430106G13Rik	lincRNA
ENSMUSG00000042489	4	126560220	126560220	1.3e-14	+	126560115	126560326	0	1	211,	0	-13.9	-11	3.24	-1.66	-2.47	-1.42	CDS	Clspn	protein_coding
ENSMUSG00000038773	18	34796898	34796898	0.006	+	34796808	34796989	0	1	181,	0	-2.22	-0.0974	1.83	-0.44	-0.88	-0.671	CDS	Kdm3b	protein_coding
ENSMUSG00000064339	MT	1959	1959	0	+	1690	2228	0	1	538,	0	-352	#NAME?	1.45	-27.1	-29.2	-0.196	exon	mt-Rnr2	Mt_rRNA
ENSMUSG00000063362	8	22065809	22065809	0.0015	+	22065734	22065884	0	1	150,	0	-2.81	-0.558	4.57	-0.306	-0.647	-1.87	CDS	Alg11	protein_coding
ENSMUSG00000062078	17	10318911	10318911	2.5e-15	-	10318731	10319092	0	1	361,	0	-14.6	-11.7	7.32	-0.802	-1.38	0.481	five_prime_utr	Qk	protein_coding
ENSMUSG00000106224	3	121723060	121723060	0.046	-	121722986	121723135	0	1	149,	0	-1.34	0	6.4	-0.105	-0.105	0	exon	Gm43823	TEC
ENSMUSG00000023905	17	23675592	23675592	0.001	-	23675504	23675680	0	1	176,	0	-2.99	-0.715	3.81	-0.273	-0.585	-1.07	three_prime_utr	Tnfrsf12a	protein_coding
ENSMUSG00000092341	19	5802159	5802159	0	-	5801945	5802374	0	2	78,309,	0,120	-2690	#NAME?	2.3	-434	-329	0.558	exon	Malat1	lincRNA
ENSMUSG00000022807	16	33185594	33185594	1e-06	+	33185459	33185729	0	1	270,	0	-5.99	-3.41	2.5	-1.49	-2.27	-1.56	five_prime_utr	Osbpl11	protein_coding
ENSMUSG00000021982	14	59586401	59586401	0.01	-	59586341	59586462	0	1	121,	0	-1.98	0	2.63	-0.164	-0.198	-0.263	CDS	Cdadc1	protein_coding
ENSMUSG00000094441	17	33242649	33242649	0.0035	-	33242589	33242710	0	1	121,	0	-2.45	-0.269	3.14	-0.179	-0.264	0.585	CDS	Zfp955a	protein_coding
ENSMUSG00000101609	7	143278913	143278913	4.7e-05	-	143278823	143279004	0	1	181,	0	-4.33	-1.9	6.86	-0.251	-0.529	1.74	exon	Kcnq1ot1	antisense_RNA
ENSMUSG00000107283	5	31141605	31141605	0.0093	-	31141546	31141665	0	1	119,	0	-2.03	0	2.54	-0.325	-0.684	-2.04	three_prime_utr	Mpv17	protein_coding
ENSMUSG00000034152	13	74193059	74193059	3.6e-09	-	74192939	74193179	0	1	240,	0	-8.44	-5.73	2.7	-0.448	-0.891	-0.753	CDS	Exoc3	protein_coding
ENSMUSG00000061665	17	42845391	42845391	0.00045	-	42845331	42845452	0	1	121,	0	-3.35	-1.02	1.6	-0.357	-0.734	-0.59	CDS	Cd2ap	protein_coding
ENSMUSG00000020719	11	106781656	106781656	0.00019	-	106781551	106781761	0	1	210,	0	-3.71	-1.33	2.34	-1.09	-1.76	1.53	three_prime_utr	Ddx5	protein_coding
ENSMUSG00000095789	5	129908869	129908869	0.046	+	129908809	129908930	0	1	121,	0	-1.34	0	6.4	-0.154	-0.222	-1.58	CDS	Nupr1l	protein_coding
ENSMUSG00000085636	11	120152192	120152192	0.0014	+	120152103	120152282	0	1	179,	0	-2.84	-0.584	5.49	-0.131	-0.133	0	exon	Gm11769	processed_transcript
ENSMUSG00000005506	2	91018957	91018957	0.014	+	91018867	91019048	0	1	181,	0	-1.84	0	2.59	-0.179	-0.249	-0.215	three_prime_utr	Celf1	protein_coding
ENSMUSG00000027763	3	60615771	60615771	0.003	+	60615681	60615862	0	1	181,	0	-2.53	-0.335	1.68	-1.69	-2.52	1.48	CDS	Mbnl1	protein_coding
ENSMUSG00000091119	15	3280217	3280217	1.3e-08	-	3280128	3280306	0	1	178,	0	-7.89	-5.21	1.73	-0.182	-0.316	-0.0431	three_prime_utr	Ccdc152	protein_coding
ENSMUSG00000030861	7	131445070	131445070	0.0021	+	131444995	131445146	0	1	151,	0	-2.68	-0.453	9.15	-0.163	-0.423	-2.81	three_prime_utr	Acadsb	protein_coding
ENSMUSG00000027433	2	147029756	147029756	8.9e-07	+	147029602	147029911	0	2	26,185,	0,124	-6.05	-3.47	1.59	-0.27	-0.58	0.211	CDS	Xrn2	protein_coding
ENSMUSG00000030057	6	87843239	87843239	1.6e-12	-	87843120	87843359	0	1	239,	0	-11.8	-8.91	1.63	-1.2	-1.92	0.375	three_prime_utr	Cnbp	protein_coding
ENSMUSG00000102145	1	55445854	55445854	0.017	+	55445779	55445930	0	1	151,	0	-1.78	0	3.96	-0.182	-0.309	-1.81	exon	Gm38056	TEC
ENSMUSG00000028792	4	129008208	129008208	1.4e-07	+	129008119	129008298	0	1	179,	0	-6.84	-4.21	2.01	-2	-2.87	-1.54	CDS	Ak2	protein_coding
ENSMUSG00000071337	6	86431484	86431484	0.006	+	86431424	86431545	0	1	121,	0	-2.22	-0.0974	6.4	-0.131	-0.141	-0.415	three_prime_utr	Tia1	protein_coding
ENSMUSG00000019132	13	24813542	24813542	0.00044	+	24813467	24813618	0	1	151,	0	-3.36	-1.02	2.81	-0.464	-0.915	-1.49	three_prime_utr	BC005537	protein_coding
ENSMUSG00000025060	19	47580096	47580096	8.9e-09	+	47579946	47580246	0	1	300,	0	-8.05	-5.36	5.18	-0.195	-0.376	-0.182	five_prime_utr	Slk	protein_coding
ENSMUSG00000062691	17	78920172	78920172	0.00083	+	78920097	78920247	0	1	150,	0	-3.08	-0.782	5.18	-0.182	-0.323	1.11	three_prime_utr	Cebpzos	protein_coding
ENSMUSG00000035597	12	65044088	65044088	0.0015	+	65044013	65044163	0	1	150,	0	-2.82	-0.564	3.4	-0.169	-0.211	-0.156	three_prime_utr	Prpf39	protein_coding
ENSMUSG00000029823	6	38603906	38603906	0.0001	+	38603816	38603997	0	1	181,	0	-3.98	-1.58	4.18	-0.262	-0.562	0.807	three_prime_utr	Luc7l2	protein_coding
ENSMUSG00000018846	11	35785858	35785858	0.0078	+	35785798	35785919	0	1	121,	0	-2.11	-0.0142	2.74	-0.17	-0.213	0.3	three_prime_utr	Pank3	protein_coding
ENSMUSG00000001962	X	74314990	74314990	5.4e-06	+	74314901	74315080	0	1	179,	0	-5.27	-2.76	1.3	-0.278	-0.594	-0.121	exon	Fam50a	protein_coding
ENSMUSG00000033542	6	43272696	43272696	0.0062	+	43272621	43272772	0	1	151,	0	-2.21	-0.0929	2.1	-0.179	-0.299	-0.278	CDS	Arhgef5	protein_coding
ENSMUSG00000023106	5	123927431	123927431	4.1e-05	+	123927341	123927521	0	1	180,	0	-4.39	-1.94	2.37	-0.208	-0.41	-0.341	five_prime_utr	Denr	protein_coding
ENSMUSG00000030374	7	16836429	16836429	0.016	+	16836369	16836489	0	1	120,	0	-1.8	0	3.43	-0.179	-0.24	-1.22	exon	Strn4	protein_coding
ENSMUSG00000049792	12	111710756	111710756	1.1e-06	-	111710651	111710861	0	1	210,	0	-5.96	-3.39	1.98	-1.51	-2.29	-1.3	CDS	Bag5	protein_coding
ENSMUSG00000031600	8	40548438	40548438	0.015	+	40548378	40548499	0	1	121,	0	-1.81	0	8.23	-0.131	-0.146	-0.585	three_prime_utr	Vps37a	protein_coding
ENSMUSG00000017485	14	16365627	16365627	0.00033	+	16365537	16365718	0	1	181,	0	-3.48	-1.13	1.45	-0.619	-1.15	-0.587	five_prime_utr	Top2b	protein_coding
ENSMUSG00000027883	3	108679234	108679234	0.0041	-	108679144	108679324	0	1	180,	0	-2.39	-0.228	5.03	-0.134	-0.139	0.193	three_prime_utr	Gpsm2	protein_coding
ENSMUSG00000057572	4	129346876	129346876	0.0087	+	129346816	129346937	0	1	121,	0	-2.06	0	9.15	-0.131	-0.146	-0.585	CDS	Zbtb8os	protein_coding
ENSMUSG00000046034	15	27616399	27616399	0.035	-	27616340	27616459	0	1	119,	0	-1.46	0	1.45	-0.229	-0.475	-0.457	CDS	Otulin	protein_coding
ENSMUSG00000094483	11	6475856	6475856	0.00048	-	6475796	6475917	0	1	121,	0	-3.32	-0.994	13.7	-0.134	-0.138	-0.322	exon	Purb	protein_coding
ENSMUSG00000020132	10	115315381	115315381	5.1e-08	-	115315291	115315471	0	1	180,	0	-7.29	-4.63	2.71	-0.551	-1.04	0.764	five_prime_utr	Rab21	protein_coding
ENSMUSG00000021792	14	40994379	40994379	2.3e-07	-	40994275	40994484	0	1	209,	0	-6.64	-4.02	2.68	-0.138	-0.148	0.152	three_prime_utr	Fam213a	protein_coding
ENSMUSG00000087687	8	3623523	3623523	0.01	+	3623449	3623598	0	1	149,	0	-2	0	7.32	-0.154	-0.234	-1.32	three_prime_utr	Pet100	protein_coding
ENSMUSG00000024516	18	65812781	65812781	1.1e-10	+	65812676	65812886	0	1	210,	0	-9.94	-7.16	2.11	-7.35	-8.78	-2.34	exon	Sec11c	protein_coding
ENSMUSG00000053907	6	72435011	72435011	1.9e-09	-	72434921	72435101	0	1	180,	0	-8.73	-6	1.51	-0.25	-0.527	0.12	exon	Mat2a	protein_coding
ENSMUSG00000055862	10	80703914	80703914	0.016	+	80703854	80703974	0	1	120,	0	-1.8	0	3.43	-0.179	-0.25	-1	exon	Izumo4	protein_coding
ENSMUSG00000075054	13	17987853	17987853	0.029	-	17987793	17987914	0	1	121,	0	-1.54	0	2.59	-0.158	-0.18	0.193	exon	Yae1d1	protein_coding
ENSMUSG00000074656	2	154885466	154885466	0.0087	-	154885391	154885541	0	1	150,	0	-2.06	0	9.15	-0.154	-0.234	-1.32	exon	Eif2s2	protein_coding
ENSMUSG00000004591	3	142853688	142853688	6.3e-91	-	142853553	142853823	0	1	270,	0	-90.2	-86.7	6.4	-2	-2.88	-0.761	CDS	Pkn2	protein_coding
ENSMUSG00000039286	3	27542059	27542059	6.5e-09	-	27541984	27542135	0	1	151,	0	-8.19	-5.49	1.89	-0.229	-0.472	-0.189	CDS	Fndc3b	protein_coding
ENSMUSG00000026788	2	33454689	33454689	0.00078	-	33454614	33454765	0	1	151,	0	-3.11	-0.815	2.19	-0.302	-0.638	-0.705	CDS	Zbtb43	protein_coding
ENSMUSG00000028370	4	65354991	65354991	0.004	+	65354931	65355052	0	1	121,	0	-2.4	-0.233	3.66	-0.134	-0.138	0.152	three_prime_utr	Pappa	protein_coding
ENSMUSG00000036402	6	67017745	67017745	0.0022	+	67017640	67017850	0	1	210,	0	-2.65	-0.426	1.86	-0.182	-0.315	0.154	three_prime_utr	Gng12	protein_coding
ENSMUSG00000102349	19	5802180	5802180	0	+	5801968	5802393	0	1	425,	0	-2630	#NAME?	3.09	-202	-204	0.533	exon	Gm37376	TEC
ENSMUSG00000007656	9	75057133	75057133	0.003	+	75057058	75057208	0	1	150,	0	-2.52	-0.322	1.98	-0.238	-0.501	-0.626	three_prime_utr	Arpp19	protein_coding
ENSMUSG00000025019	19	41552626	41552626	0.00078	+	41552536	41552717	0	1	181,	0	-3.11	-0.814	2.91	-0.425	-0.857	1.39	CDS	Lcor	protein_coding
ENSMUSG00000031565	8	25575493	25575493	0.017	+	25575418	25575568	0	1	150,	0	-1.78	0	3.96	-0.127	-0.128	0	three_prime_utr	Fgfr1	protein_coding
ENSMUSG00000017778	13	86046287	86046287	4.7e-05	-	86046198	86046377	0	1	179,	0	-4.33	-1.9	3.81	-0.28	-0.598	-0.766	five_prime_utr	Cox7c	protein_coding
ENSMUSG00000079083	9	13245694	13245694	6.6e-10	-	13245559	13245829	0	1	270,	0	-9.18	-6.44	2.94	-0.18	-0.305	-0.107	five_prime_utr	Jrkl	protein_coding
ENSMUSG00000048191	7	141638458	141638458	0.0015	-	141638398	141638519	0	1	121,	0	-2.82	-0.57	2.08	-0.202	-0.396	-0.497	CDS	Muc6	protein_coding
ENSMUSG00000027109	2	72937846	72937846	0.0013	-	72937741	72937951	0	1	210,	0	-2.87	-0.607	6.4	-0.174	-0.22	0.107	three_prime_utr	Sp3	protein_coding
ENSMUSG00000022452	15	82348941	82348941	0.015	+	82348881	82349001	0	1	120,	0	-1.82	0	2.01	-0.58	-1.09	-2.07	three_prime_utr	Smdt1	protein_coding
ENSMUSG00000031577	8	31163160	31163160	1.6e-07	+	31163055	31163266	0	1	211,	0	-6.79	-4.17	3.96	-0.424	-0.854	-1.02	three_prime_utr	Tti2	protein_coding
ENSMUSG00000038733	1	181173946	181173946	2.8e-06	-	181173856	181174037	0	1	181,	0	-5.56	-3.02	2.12	-0.179	-0.269	0.0539	three_prime_utr	Wdr26	protein_coding
ENSMUSG00000028949	5	24595959	24595959	0.017	-	24595884	24596035	0	1	151,	0	-1.78	0	3.96	-0.247	-0.521	-1.48	exon	Smarcd3	protein_coding
ENSMUSG00000045302	5	30958912	30958912	0.011	-	30958822	30959003	0	1	181,	0	-1.94	0	1.95	-0.9	-1.5	-1.16	CDS	Preb	protein_coding
ENSMUSG00000022034	14	65831445	65831445	0.0065	-	65831370	65831521	0	1	151,	0	-2.19	-0.0817	3.89	-0.135	-0.144	0	exon	Esco2	protein_coding
ENSMUSG00000021669	13	96557504	96557504	1e-53	+	96543096	96571913	0	3	163,135,3,	0,6100,28814	-53	-49.6	7.74	-0.298	-0.63	-0.368	exon	Col4a3bp	protein_coding
ENSMUSG00000029823	6	38603696	38603696	2e-12	+	38603636	38603757	0	1	121,	0	-11.7	-8.9	3.08	-0.179	-0.275	-0.0495	three_prime_utr	Luc7l2	protein_coding
ENSMUSG00000035181	12	51876125	51876125	0.0049	-	51876050	51876201	0	1	151,	0	-2.31	-0.163	10.1	-0.154	-0.234	-1.32	three_prime_utr	Heatr5a	protein_coding
ENSMUSG00000025940	1	16677275	16677275	0.0093	+	16677200	16677351	0	1	151,	0	-2.03	0	1.83	-0.177	-0.233	0.0875	CDS	Tmem70	protein_coding
ENSMUSG00000026887	2	36141576	36141576	0.01	+	36141501	36141652	0	1	151,	0	-2	0	1.98	-0.229	-0.464	-0.472	CDS	Mrrf	protein_coding
ENSMUSG00000041308	8	107014164	107014164	0.01	+	107014104	107014225	0	1	121,	0	-2	0	5.49	-0.154	-0.273	-1.58	three_prime_utr	Sntb2	protein_coding
ENSMUSG00000033760	19	4763709	4763709	0.01	+	4763634	4763785	0	1	151,	0	-2	0	6.4	-0.179	-0.24	1	exon	Rbm4b	protein_coding
ENSMUSG00000049804	X	134695139	134695139	0.0063	+	134695079	134695200	0	1	121,	0	-2.2	-0.0817	2.01	-0.238	-0.496	-0.667	CDS	Armcx4	protein_coding
ENSMUSG00000032599	9	108798370	108798370	0.0071	+	108798280	108798460	0	1	180,	0	-2.15	-0.0463	1.87	-1.03	-1.69	-1.29	exon	Ip6k2	protein_coding
ENSMUSG00000033228	15	96413676	96413676	0.027	-	96413616	96413737	0	1	121,	0	-1.57	0	2.29	-0.172	-0.216	-0.263	three_prime_utr	Scaf11	protein_coding
ENSMUSG00000038533	2	154538667	154538667	0.015	+	154538607	154538728	0	1	121,	0	-1.81	0	8.23	-0.131	-0.146	-0.585	three_prime_utr	Cbfa2t2	protein_coding
ENSMUSG00000030224	6	137751181	137751181	2.5e-12	+	137751001	137751362	0	1	361,	0	-11.6	-8.74	4.57	-0.922	-1.53	-1.63	three_prime_utr	Strap	protein_coding
ENSMUSG00000058267	1	160199630	160199630	0.00033	+	160199480	160199780	0	1	300,	0	-3.48	-1.13	2.48	-0.306	-0.651	-0.7	three_prime_utr	Mrps14	protein_coding
ENSMUSG00000025862	X	42276045	42276045	0.0014	+	42275985	42276106	0	1	121,	0	-2.84	-0.584	5.49	-0.177	-0.226	-0.585	three_prime_utr	Stag2	protein_coding
ENSMUSG00000087151	2	129065441	129065441	0.0028	-	129065369	129065513	0	1	144,	0	-2.56	-0.356	11	-0.154	-0.234	-1.32	exon	Gm14022	processed_transcript
ENSMUSG00000064326	12	112647984	112647984	2.2e-07	+	112647894	112648074	0	1	180,	0	-6.65	-4.03	1.97	-1.74	-2.57	-1.12	exon	Siva1	protein_coding
ENSMUSG00000024290	18	10065730	10065730	0.0095	-	10065655	10065806	0	1	151,	0	-2.02	0	1.92	-0.179	-0.242	-0.113	three_prime_utr	Rock1	protein_coding
ENSMUSG00000032745	13	111488003	111488003	0.0001	-	111487899	111488108	0	1	209,	0	-3.98	-1.57	7.01	-0.172	-0.216	0.621	five_prime_utr	Gpbp1	protein_coding
ENSMUSG00000035770	8	104419733	104419733	2.6e-07	-	104419658	104419809	0	1	151,	0	-6.58	-3.97	2.07	-3.17	-4.2	-1.92	three_prime_utr	Dync1li2	protein_coding
ENSMUSG00000069094	3	19225964	19225964	0.027	-	19225889	19226039	0	1	150,	0	-1.57	0	7.32	-0.154	-0.281	-2	three_prime_utr	Pde7a	protein_coding
ENSMUSG00000030782	7	128255594	128255594	0.006	+	128255519	128255669	0	1	150,	0	-2.22	-0.0974	8.23	-0.154	-0.38	-2.58	three_prime_utr	Tgfb1i1	protein_coding
ENSMUSG00000006050	18	36667368	36667368	3e-10	-	36667278	36667458	0	1	180,	0	-9.52	-6.77	5.21	-0.305	-0.644	-0.63	three_prime_utr	Sra1	protein_coding
ENSMUSG00000031987	8	124949099	124949099	2.4e-05	-	124949024	124949174	0	1	150,	0	-4.62	-2.16	18.3	-0.163	-0.192	-0.0995	five_prime_utr	Egln1	protein_coding
ENSMUSG00000063659	1	177447874	177447874	7.9e-06	+	177447799	177447950	0	1	151,	0	-5.1	-2.6	2.88	-0.182	-0.32	0.234	CDS	Zbtb18	protein_coding
ENSMUSG00000084260	4	117728848	117728848	0.028	-	117728775	117728921	0	1	146,	0	-1.56	0	6.4	-0.195	-0.372	1.74	exon	Gm12844	processed_pseudogene
ENSMUSG00000024513	18	70568783	70568783	1.6e-37	+	70568664	70568903	0	1	239,	0	-36.8	-33.6	6.12	-0.315	-0.669	-0.303	CDS	Mbd2	protein_coding
ENSMUSG00000063808	7	35308257	35308257	0.013	-	35308182	35308332	0	1	150,	0	-1.89	0	2.09	-0.195	-0.374	-0.63	CDS	Gpatch1	protein_coding
ENSMUSG00000025531	X	113042842	113042842	0.046	-	113042782	113042903	0	1	121,	0	-1.34	0	6.4	-0.154	-0.222	-1.58	three_prime_utr	Chm	protein_coding
ENSMUSG00000031819	8	120658139	120658139	1.1e-09	-	120658079	120658200	0	1	121,	0	-8.94	-6.21	1.65	-3.37	-4.42	-1.3	CDS	Emc8	protein_coding
ENSMUSG00000021510	13	67618007	67618007	0.00048	-	67617917	67618098	0	1	181,	0	-3.32	-0.994	13.7	-0.188	-0.351	-1.49	three_prime_utr	Zfp729a	protein_coding
ENSMUSG00000040423	1	160930281	160930281	0.0072	+	160930221	160930342	0	1	121,	0	-2.14	-0.042	2.93	-0.158	-0.186	-0.17	CDS	Rc3h1	protein_coding
ENSMUSG00000028261	4	24901874	24901874	0.017	+	24901814	24901934	0	1	120,	0	-1.76	0	2.61	-0.179	-0.28	1	exon	Ndufaf4	protein_coding
ENSMUSG00000103094	3	69120770	69120770	0.025	-	69120695	69120845	0	1	150,	0	-1.6	0	2.48	-0.229	-0.463	1.64	exon	Gm37558	TEC
ENSMUSG00000103651	19	4763711	4763711	0.01	-	4763651	4763771	0	1	120,	0	-2	0	6.4	-0.105	-0.105	0	exon	Gm37206	TEC
ENSMUSG00000044080	3	90511149	90511149	0.0089	-	90511062	90511236	0	1	174,	0	-2.05	0	3.96	-0.412	-0.833	-2.7	three_prime_utr	S100a1	protein_coding
ENSMUSG00000029404	5	124116979	124116979	1.6e-09	+	124116890	124117068	0	1	178,	0	-8.79	-6.06	1.75	-11.5	-13.1	-2.51	CDS	Arl6ip4	protein_coding
ENSMUSG00000039361	7	90161325	90161325	0.0037	+	90161235	90161416	0	1	181,	0	-2.43	-0.251	2.29	-0.481	-0.941	1.23	CDS	Picalm	protein_coding
ENSMUSG00000032407	9	95492341	95492341	3.2e-12	-	95491459	95493223	0	3	17,68,126,	0,864,1638	-11.5	-8.63	3.69	-0.343	-0.713	-0.579	CDS	U2surp	protein_coding
ENSMUSG00000042682	14	29974716	29974716	0.00022	+	29974627	29974806	0	1	179,	0	-3.66	-1.29	3.05	-0.179	-0.245	-0.152	three_prime_utr	Selenok	protein_coding
ENSMUSG00000060032	6	136808893	136808893	0.00043	+	136808804	136808982	0	1	178,	0	-3.37	-1.03	1.93	-0.357	-0.737	-0.773	three_prime_utr	H2afj	protein_coding
ENSMUSG00000027189	2	102400425	102400425	1e-36	-	102400335	102400515	0	1	180,	0	-36	-32.7	1.25	-1.91	-2.76	-0.17	CDS	Trim44	protein_coding
ENSMUSG00000021385	13	49462649	49462649	0.015	+	49462574	49462724	0	1	150,	0	-1.81	0	8.23	-0.154	-0.225	1	three_prime_utr	Ippk	protein_coding
ENSMUSG00000098178	17	39847533	39847533	0	+	39846957	39848109	0	1	1152,	0	-139000	#NAME?	2.3	-434	-434	-0.0856	exon	Gm42418	lincRNA
ENSMUSG00000051234	9	96471615	96471615	5.8e-07	-	96471526	96471704	0	1	178,	0	-6.24	-3.65	2.31	-1.14	-1.84	-1.38	three_prime_utr	Rnf7	protein_coding
ENSMUSG00000031309	X	159364951	159364951	0.015	+	159364891	159365011	0	1	120,	0	-1.81	0	8.23	-0.131	-0.146	0.585	three_prime_utr	Rps6ka3	protein_coding
ENSMUSG00000045827	13	33015777	33015777	0.0035	+	33015687	33015867	0	1	180,	0	-2.45	-0.269	10.1	-0.163	-0.423	-2.81	CDS	Serpinb9	protein_coding
ENSMUSG00000037062	3	144690875	144690875	0.015	-	144690815	144690936	0	1	121,	0	-1.81	0	8.23	-0.154	-0.222	-1.58	three_prime_utr	Sh3glb1	protein_coding
ENSMUSG00000004630	8	3623505	3623505	0.0049	-	3623430	3623581	0	1	151,	0	-2.31	-0.163	10.1	-0.154	-0.234	-1.32	exon	Pcp2	protein_coding
ENSMUSG00000078903	2	175198380	175198380	0.0049	-	175198305	175198456	0	1	151,	0	-2.31	-0.163	10.1	-0.139	-0.176	-0.737	exon	Gm14391	protein_coding
ENSMUSG00000036667	6	42668570	42668570	0.0055	-	42668480	42668660	0	1	180,	0	-2.26	-0.122	2.36	-0.174	-0.22	-0.17	three_prime_utr	Tcaf1	protein_coding
ENSMUSG00000021891	14	31493713	31493713	0.00081	-	31493623	31493804	0	1	181,	0	-3.09	-0.79	1.7	-0.357	-0.734	0.597	CDS	Mettl6	protein_coding
ENSMUSG00000062380	8	123421510	123421510	0.01	+	123421451	123421570	0	1	119,	0	-1.98	0	4.27	-0.179	-0.24	1	CDS	Tubb3	protein_coding
ENSMUSG00000038116	2	156254309	156254309	0.0025	+	156254204	156254415	0	1	211,	0	-2.61	-0.398	8.23	-1.14	-1.83	3.52	CDS	Phf20	protein_coding
ENSMUSG00000005871	18	34313504	34313504	0.0058	+	34313444	34313564	0	1	120,	0	-2.24	-0.107	4.57	-0.312	-0.664	-2.58	CDS	Apc	protein_coding
ENSMUSG00000036712	8	88750507	88750507	0.0065	+	88750417	88750598	0	1	181,	0	-2.19	-0.0817	4.57	-0.184	-0.336	1.32	three_prime_utr	Cyld	protein_coding
ENSMUSG00000046185	7	29776230	29776230	0.0055	+	29776155	29776305	0	1	150,	0	-2.26	-0.122	2.41	-0.179	-0.243	0.755	CDS	Zfp84	protein_coding
ENSMUSG00000083179	4	94935790	94935790	0.006	+	94935705	94935876	0	1	171,	0	-2.22	-0.0974	5.95	-0.183	-0.326	-1	exon	Gm12693	processed_pseudogene
ENSMUSG00000025283	X	155215230	155215230	7.9e-11	-	155215125	155215335	0	1	210,	0	-10.1	-7.36	4.73	-0.594	-1.11	1.27	exon	Sat1	protein_coding
ENSMUSG00000024251	17	84455101	84455101	0.00026	-	84455041	84455161	0	1	120,	0	-3.58	-1.22	14.6	-0.179	-0.301	1.32	CDS	Thada	protein_coding
ENSMUSG00000025607	6	30748571	30748571	0.0038	-	30748481	30748662	0	1	181,	0	-2.42	-0.244	6.4	-0.306	-0.647	-1.87	three_prime_utr	Copg2	protein_coding
ENSMUSG00000029647	5	147547362	147547362	0.0032	+	147547272	147547453	0	1	181,	0	-2.49	-0.294	2.97	-0.178	-0.236	0.206	three_prime_utr	Pan3	protein_coding
ENSMUSG00000028382	4	59474500	59474500	0.0087	-	59474440	59474560	0	1	120,	0	-2.06	0	9.15	-0.154	-0.281	-2	three_prime_utr	Ptbp3	protein_coding
ENSMUSG00000096472	9	21289003	21289003	0.0011	-	21288943	21289063	0	1	120,	0	-2.94	-0.671	2.93	-0.177	-0.231	-0.263	CDS	Cdkn2d	protein_coding
ENSMUSG00000029375	5	90801599	90801599	1.2e-05	+	90801419	90801779	0	1	360,	0	-4.92	-2.43	5.85	-0.158	-0.182	-0.28	three_prime_utr	Cxcl15	protein_coding
ENSMUSG00000042079	6	117923804	117923804	0.0068	+	117923700	117923908	0	1	208,	0	-2.17	-0.0584	1.79	-0.263	-0.567	-0.348	CDS	Hnrnpf	protein_coding
ENSMUSG00000021789	14	41135171	41135171	0.00039	+	41135081	41135261	0	1	180,	0	-3.41	-1.07	4.57	-0.179	-0.279	-1.32	three_prime_utr	Sftpa1	protein_coding
ENSMUSG00000023951	17	46031769	46031769	4e-22	-	46031679	46031860	0	1	181,	0	-21.4	-18.4	1.83	-0.797	-1.37	0.27	CDS	Vegfa	protein_coding
ENSMUSG00000021796	14	34413549	34413549	0.015	-	34413489	34413609	0	1	120,	0	-1.81	0	8.23	-0.131	-0.141	0.415	three_prime_utr	Bmpr1a	protein_coding
ENSMUSG00000045435	5	20882999	20882999	0.0041	+	20882939	20883060	0	1	121,	0	-2.39	-0.228	4.12	-0.158	-0.185	-0.222	exon	Tmem60	protein_coding
ENSMUSG00000067336	1	59873663	59873663	0.026	+	59873588	59873739	0	1	151,	0	-1.58	0	6.4	-0.154	-0.273	-1.58	three_prime_utr	Bmpr2	protein_coding
ENSMUSG00000103983	1	171323043	171323043	0.0049	-	171322968	171323119	0	1	151,	0	-2.31	-0.163	10.1	-0.154	-0.333	-2.32	exon	Gm20045	lincRNA
ENSMUSG00000038039	10	58269430	58269430	9.1e-05	+	58269280	58269581	0	1	301,	0	-4.04	-1.63	2.04	-0.579	-1.08	-0.854	CDS	Gcc2	protein_coding
ENSMUSG00000089782	1	97949015	97949015	0.022	-	97948929	97949102	0	1	173,	0	-1.66	0	2.93	-0.263	-0.565	1.75	exon	Gm3531	processed_pseudogene
ENSMUSG00000042595	X	137080840	137080840	0.016	+	137080765	137080915	0	1	150,	0	-1.8	0	3.43	-0.229	-0.461	1.74	three_prime_utr	Fam199x	protein_coding
ENSMUSG00000051278	3	127561595	127561595	0.0035	+	127561520	127561670	0	1	150,	0	-2.45	-0.269	6.4	-0.179	-0.262	1.17	CDS	Zgrf1	protein_coding
ENSMUSG00000028295	4	34768930	34768930	0.0012	-	34768811	34769049	0	1	238,	0	-2.92	-0.647	7.32	-0.155	-0.174	-0.415	three_prime_utr	Smim8	protein_coding
ENSMUSG00000038880	17	24895931	24895931	9.1e-06	+	24895856	24896006	0	1	150,	0	-5.04	-2.54	2.02	-0.301	-0.635	-0.518	CDS	Mrps34	protein_coding
ENSMUSG00000071291	13	67491175	67491175	0.0025	-	67491086	67491265	0	1	179,	0	-2.6	-0.386	3.96	-0.177	-0.229	0.415	three_prime_utr	Zfp58	protein_coding
ENSMUSG00000113965	13	32339281	32339281	0.004	+	32339206	32339357	0	1	151,	0	-2.4	-0.234	4.88	-0.184	-0.336	1.32	exon	A730091E23Rik	TEC
ENSMUSG00000069495	2	49550497	49550497	0.006	+	49550422	49550572	0	1	150,	0	-2.22	-0.0974	5.95	-0.182	-0.309	-1.81	three_prime_utr	Epc2	protein_coding
ENSMUSG00000018583	11	55502368	55502368	0.0039	+	55502293	55502444	0	1	151,	0	-2.41	-0.234	1.46	-0.9	-1.5	-1.19	three_prime_utr	G3bp1	protein_coding
ENSMUSG00000078578	3	135455351	135455351	3e-07	+	135455156	135455547	0	1	391,	0	-6.53	-3.92	10.1	-0.648	-1.18	0.964	exon	Ube2d3	protein_coding
ENSMUSG00000063902	7	83756188	83756188	0.00014	+	83756113	83756263	0	1	150,	0	-3.84	-1.45	15.6	-0.169	-0.211	-0.737	exon	Gm7964	processed_pseudogene
ENSMUSG00000032393	9	65033006	65033006	0.0028	+	65032931	65033082	0	1	151,	0	-2.56	-0.356	11	-0.139	-0.176	-0.737	five_prime_utr	Dpp8	protein_coding
ENSMUSG00000056370	6	72314251	72314251	0.0058	+	72314161	72314341	0	1	180,	0	-2.24	-0.111	2.74	-0.229	-0.468	-1.76	three_prime_utr	Sftpb	protein_coding
ENSMUSG00000029538	5	115328600	115328600	0.0028	+	115328541	115328660	0	1	119,	0	-2.56	-0.356	11	-0.131	-0.146	-0.585	three_prime_utr	Srsf9	protein_coding
ENSMUSG00000021789	14	41136094	41136094	0.0012	+	41136004	41136184	0	1	180,	0	-2.92	-0.647	11.9	-0.229	-0.462	-3	three_prime_utr	Sftpa1	protein_coding
ENSMUSG00000032243	9	62783489	62783489	0.046	+	62783414	62783564	0	1	150,	0	-1.34	0	6.4	-0.154	-0.281	-2	three_prime_utr	Itga11	protein_coding
ENSMUSG00000107751	6	108882277	108882277	3.2e-25	+	108882176	108882379	0	1	203,	0	-24.5	-21.4	22.9	-0.457	-0.906	0.839	exon	Gm6749	processed_pseudogene
ENSMUSG00000018796	8	46513014	46513014	0.006	+	46512924	46513105	0	1	181,	0	-2.22	-0.0974	5.95	-0.179	-0.245	-1.14	exon	Acsl1	protein_coding
ENSMUSG00000024163	17	24895921	24895921	0.00012	-	24895846	24895997	0	1	151,	0	-3.91	-1.52	1.87	-0.229	-0.452	-0.349	three_prime_utr	Mapk8ip3	protein_coding
ENSMUSG00000114880	14	24170292	24170292	0.046	-	24170218	24170367	0	1	149,	0	-1.34	0	6.4	-0.131	-0.146	-0.585	exon	AC163638.2	TEC
ENSMUSG00000039048	9	35210575	35210575	0.015	-	35210485	35210666	0	1	181,	0	-1.82	0	2.03	-0.332	-0.695	1.08	exon	Foxred1	protein_coding
ENSMUSG00000044211	6	48524702	48524702	2.5e-11	-	48524613	48524792	0	1	179,	0	-10.6	-7.84	4.25	-1.12	-1.8	-1.47	exon	Gm7887	processed_pseudogene
ENSMUSG00000098950	2	156098242	156098242	0.00065	-	156098167	156098318	0	1	151,	0	-3.19	-0.879	1.97	-0.401	-0.802	0.825	CDS	Gm28036	protein_coding
ENSMUSG00000018442	11	71015507	71015507	0.0038	-	71015417	71015597	0	1	180,	0	-2.42	-0.244	3.35	-0.177	-0.231	-0.263	exon	Derl2	protein_coding
ENSMUSG00000040808	X	162962141	162962141	1.3e-06	-	162962051	162962231	0	1	180,	0	-5.87	-3.31	20.1	-0.179	-0.237	-0.807	CDS	S100g	protein_coding
ENSMUSG00000028161	3	136670543	136670543	1.6e-11	+	136670453	136670633	0	1	180,	0	-10.8	-7.94	1.82	-3.97	-5.15	-1.31	five_prime_utr	Ppp3ca	protein_coding
ENSMUSG00000037652	3	30907017	30907017	0.015	-	30906927	30907108	0	1	181,	0	-1.81	0	8.23	-0.131	-0.141	-0.415	three_prime_utr	Phc3	protein_coding
ENSMUSG00000047648	10	11289749	11289749	1.3e-05	+	11289659	11289839	0	1	180,	0	-4.89	-2.41	2.7	-0.468	-0.92	-1.04	CDS	Fbxo30	protein_coding
ENSMUSG00000091941	10	59807029	59807029	0.0049	+	59806940	59807118	0	1	178,	0	-2.31	-0.163	10.1	-0.262	-0.558	1.91	exon	Gm7399	processed_pseudogene
ENSMUSG00000089714	1	85512972	85512972	0.046	-	85512913	85513032	0	1	119,	0	-1.34	0	6.4	-0.131	-0.146	-0.585	exon	Gm16092	lincRNA
ENSMUSG00000106214	5	48060587	48060587	0.019	+	48060527	48060647	0	1	120,	0	-1.71	0	2.74	-0.412	-0.833	2.68	exon	Gm43426	TEC
ENSMUSG00000056999	19	37329119	37329119	0.01	-	37329059	37329179	0	1	120,	0	-1.99	0	2.33	-0.201	-0.387	-0.652	CDS	Ide	protein_coding
ENSMUSG00000025243	9	123591338	123591338	0.0041	-	123591278	123591399	0	1	121,	0	-2.39	-0.228	4.12	-0.158	-0.179	-0.263	three_prime_utr	Slc6a20b	protein_coding
ENSMUSG00000031441	8	12757268	12757268	0.0079	+	12757193	12757344	0	1	151,	0	-2.1	-0.00343	1.76	-0.297	-0.624	-0.7	five_prime_utr	Atp11a	protein_coding
ENSMUSG00000082491	8	80111520	80111520	0.004	-	80111430	80111610	0	1	180,	0	-2.4	-0.234	4.88	-0.473	-0.928	-3.17	exon	Gm5909	processed_pseudogene
ENSMUSG00000053205	14	45381078	45381078	8.3e-07	+	45380973	45381184	0	1	211,	0	-6.08	-3.5	2.88	-0.263	-0.565	-0.546	three_prime_utr	Styx	protein_coding
ENSMUSG00000003360	15	98652608	98652608	7.9e-08	-	98652488	98652729	0	1	241,	0	-7.1	-4.46	5.36	-2.52	-3.47	-2	exon	Ddx23	protein_coding
ENSMUSG00000015733	6	17656442	17656442	2.5e-25	+	17656352	17656532	0	1	180,	0	-24.6	-21.5	3.94	-2.18	-3.08	-1.2	exon	Capza2	protein_coding
ENSMUSG00000038607	4	59041753	59041753	0.015	+	59041693	59041813	0	1	120,	0	-1.81	0	8.23	-0.131	-0.141	0.415	three_prime_utr	Gng10	protein_coding
ENSMUSG00000101609	7	143236986	143236986	0.0072	-	143236896	143237077	0	1	181,	0	-2.14	-0.042	3.11	-0.169	-0.209	0.585	exon	Kcnq1ot1	antisense_RNA
ENSMUSG00000037416	18	49963703	49963703	0.046	+	49963643	49963764	0	1	121,	0	-1.34	0	6.4	-0.131	-0.146	-0.585	three_prime_utr	Dmxl1	protein_coding
ENSMUSG00000085399	4	114921016	114921016	0.0087	+	114920956	114921076	0	1	120,	0	-2.06	0	9.15	-0.154	-0.234	1.32	exon	Foxd2os	processed_transcript
ENSMUSG00000056536	1	105519724	105519724	0.00063	-	105519649	105519799	0	1	150,	0	-3.2	-0.888	4.39	-0.306	-0.65	1.61	three_prime_utr	Pign	protein_coding
ENSMUSG00000043445	17	24471295	24471295	2.8e-07	+	24471146	24471444	0	2	3,203,	0,95	-6.56	-3.95	1.63	-1.65	-2.46	-1.28	CDS	Pgp	protein_coding
ENSMUSG00000046572	5	38674736	38674736	0.0025	-	38674646	38674826	0	1	180,	0	-2.6	-0.386	3.96	-0.155	-0.174	0.415	five_prime_utr	Zfp518b	protein_coding
ENSMUSG00000030697	7	126791747	126791747	0.01	-	126791657	126791838	0	1	181,	0	-1.98	0	4.27	-0.167	-0.207	0.322	exon	Ppp4c	protein_coding
ENSMUSG00000074415	9	41591663	41591663	0.0041	+	41591588	41591739	0	1	151,	0	-2.39	-0.228	4.12	-0.595	-1.11	-3.42	exon	2610203C20Rik	processed_transcript
ENSMUSG00000086370	X	103607653	103607653	0.0017	-	103607563	103607744	0	1	181,	0	-2.76	-0.523	2.48	-0.404	-0.816	1.46	exon	Ftx	lincRNA
ENSMUSG00000067369	X	134223747	134223747	0.015	-	134223687	134223808	0	1	121,	0	-1.81	0	8.23	-0.131	-0.146	-0.585	three_prime_utr	Trmt2b	protein_coding
ENSMUSG00000000787	X	13293077	13293077	0.0045	+	13293002	13293153	0	1	151,	0	-2.35	-0.191	2.44	-0.502	-0.971	1.11	three_prime_utr	Ddx3x	protein_coding
ENSMUSG00000027804	3	79595353	79595353	0.0022	+	79595293	79595414	0	1	121,	0	-2.66	-0.436	3.09	-0.262	-0.556	-1.32	exon	Ppid	protein_coding
ENSMUSG00000039105	4	63550346	63550346	4.8e-09	+	63550212	63550481	0	1	269,	0	-8.32	-5.62	5.79	-0.182	-0.318	-0.231	three_prime_utr	Atp6v1g1	protein_coding
ENSMUSG00000079658	1	16643132	16643132	0.00041	-	16642982	16643282	0	1	300,	0	-3.39	-1.05	8.23	-0.188	-0.351	1.22	three_prime_utr	Eloc	protein_coding
ENSMUSG00000046808	5	72227920	72227920	0.0012	+	72227785	72228056	0	1	271,	0	-2.92	-0.647	7.32	-0.165	-0.202	0.123	CDS	Atp10d	polymorphic_pseudogene
ENSMUSG00000044098	3	103928919	103928919	0.0087	+	103928844	103928995	0	1	151,	0	-2.06	0	9.15	-0.134	-0.138	-0.322	CDS	Rsbn1	protein_coding
ENSMUSG00000029186	5	52756958	52756958	0.017	+	52756898	52757019	0	1	121,	0	-1.77	0	5.03	-0.154	-0.333	-2.32	CDS	Pi4k2b	protein_coding
ENSMUSG00000047213	3	16205091	16205091	1.9e-05	+	16205001	16205182	0	1	181,	0	-4.73	-2.26	1.95	-0.947	-1.56	1.11	CDS	Ythdf3	protein_coding
ENSMUSG00000105361	17	39847573	39847573	0	-	39847112	39848035	0	1	923,	0	-141000	#NAME?	2.27	-434	-434	-0.0897	exon	AY036118	lincRNA
ENSMUSG00000029188	5	53069963	53069963	0.013	+	53069903	53070023	0	1	120,	0	-1.88	0	2.9	-0.164	-0.193	-0.737	three_prime_utr	Slc34a2	protein_coding
ENSMUSG00000038290	11	74929306	74929306	4e-13	+	74929201	74929411	0	1	210,	0	-12.4	-9.52	2.28	-2	-2.86	-1.07	CDS	Smg6	protein_coding
ENSMUSG00000027715	3	36565997	36565997	0.015	-	36565907	36566087	0	1	180,	0	-1.83	0	1.88	-0.432	-0.867	1.17	three_prime_utr	Ccna2	protein_coding
ENSMUSG00000005312	13	58198990	58198990	1.3e-05	-	58198930	58199050	0	1	120,	0	-4.89	-2.41	2.09	-0.594	-1.11	-1.15	CDS	Ubqln1	protein_coding
ENSMUSG00000024780	19	29007663	29007663	0.00019	+	29007603	29007724	0	1	121,	0	-3.73	-1.35	8.23	-0.262	-0.554	-0.9	CDS	Cdc37l1	protein_coding
ENSMUSG00000020814	11	116804495	116804495	0.0065	-	116804435	116804556	0	1	121,	0	-2.19	-0.0817	2.64	-0.156	-0.176	0.126	three_prime_utr	Mxra7	protein_coding
ENSMUSG00000101414	1	91823911	91823911	0.012	+	91823837	91823985	0	1	148,	0	-1.93	0	2.93	-0.165	-0.203	-0.138	exon	Gm29101	sense_intronic
ENSMUSG00000064037	5	31497668	31497668	0.017	+	31497593	31497744	0	1	151,	0	-1.77	0	5.03	-0.177	-0.226	0.848	exon	Gpn1	protein_coding
ENSMUSG00000078671	7	73541380	73541380	0.006	-	73541290	73541471	0	1	181,	0	-2.22	-0.0974	6.4	-0.158	-0.181	-0.515	five_prime_utr	Chd2	protein_coding
ENSMUSG00000021661	13	98266419	98266419	0.00026	+	98266344	98266494	0	1	150,	0	-3.58	-1.22	14.6	-0.164	-0.193	-0.807	CDS	Ankra2	protein_coding
ENSMUSG00000039286	3	27419249	27419249	0.00012	-	27419159	27419340	0	1	181,	0	-3.92	-1.52	2.2	-1.46	-2.22	-1.43	three_prime_utr	Fndc3b	protein_coding
ENSMUSG00000106106	17	39847228	39847228	0	-	39846352	39848105	0	1	1753,	0	-139000	#NAME?	3.59	-434	-434	-0.0721	exon	CT010467.1	rRNA
ENSMUSG00000020075	10	62580744	62580744	0.00071	-	62580639	62580849	0	1	210,	0	-3.15	-0.85	2.25	-0.845	-1.43	-1.51	three_prime_utr	Ddx21	protein_coding
ENSMUSG00000018199	1	143752255	143752255	0.045	-	143752195	143752315	0	1	120,	0	-1.35	0	6.4	-0.154	-0.281	-2	three_prime_utr	Trove2	protein_coding
ENSMUSG00000024384	18	32098412	32098412	0.0028	+	32098337	32098487	0	1	150,	0	-2.56	-0.356	11	-0.139	-0.176	0.737	three_prime_utr	Iws1	protein_coding
ENSMUSG00000027698	3	27242874	27242874	0.046	+	27242799	27242949	0	1	150,	0	-1.34	0	6.4	-0.105	-0.105	0	three_prime_utr	Nceh1	protein_coding
ENSMUSG00000024610	18	60812270	60812270	0.00041	+	60812195	60812346	0	1	151,	0	-3.39	-1.05	3.96	-0.286	-0.604	-2.32	three_prime_utr	Cd74	protein_coding
ENSMUSG00000097048	6	86527112	86527112	3.5e-06	+	86527022	86527202	0	1	180,	0	-5.46	-2.93	2.56	-0.984	-1.61	-1.46	exon	1600020E01Rik	antisense_RNA
ENSMUSG00000047454	12	78226498	78226498	0.01	+	78226408	78226589	0	1	181,	0	-2	0	7.32	-0.169	-0.209	-0.807	five_prime_utr	Gphn	protein_coding
ENSMUSG00000020962	12	91589603	91589603	0.017	-	91589543	91589663	0	1	120,	0	-1.77	0	5.03	-0.154	-0.234	-1.32	five_prime_utr	Gtf2a1	protein_coding
ENSMUSG00000064337	MT	725	725	0	+	457	994	0	1	537,	0	-1560	#NAME?	2.88	-19.4	-21.4	-0.195	exon	mt-Rnr1	Mt_rRNA
ENSMUSG00000014763	17	15401983	15401983	3.6e-07	+	15401878	15402088	0	1	210,	0	-6.44	-3.84	3.43	-0.298	-0.628	-0.613	CDS	Fam120b	protein_coding
ENSMUSG00000097785	19	57360401	57360401	0.017	-	57360326	57360477	0	1	151,	0	-1.78	0	3.96	-0.158	-0.182	-0.322	exon	B230217O12Rik	lincRNA
ENSMUSG00000057421	X	95953336	95953336	0.00048	-	95953246	95953427	0	1	181,	0	-3.32	-0.994	13.7	-0.179	-0.294	0.185	exon	Las1l	protein_coding
ENSMUSG00000029177	5	30667389	30667389	2.2e-10	+	30667254	30667524	0	1	270,	0	-9.66	-6.89	8.54	-0.616	-1.14	1.14	exon	Cenpa	protein_coding
ENSMUSG00000033953	11	17198492	17198492	6.3e-19	+	17198312	17198672	0	1	360,	0	-18.2	-15.2	4.78	-1.34	-2.07	1.44	three_prime_utr	Ppp3r1	protein_coding
ENSMUSG00000017418	2	15078170	15078170	0.027	+	15078110	15078231	0	1	121,	0	-1.57	0	7.32	-0.131	-0.146	-0.585	three_prime_utr	Arl5b	protein_coding
ENSMUSG00000022995	1	181905491	181905491	0.004	-	181905401	181905582	0	1	181,	0	-2.4	-0.233	3.66	-0.229	-0.474	-1.32	three_prime_utr	Enah	protein_coding
ENSMUSG00000053080	19	7424123	7424123	0.00018	+	7424048	7424199	0	1	151,	0	-3.74	-1.36	2.03	-0.177	-0.229	0.032	three_prime_utr	2700081O15Rik	protein_coding
ENSMUSG00000020949	12	65063836	65063836	3.5e-06	-	65063716	65063956	0	1	240,	0	-5.45	-2.92	2.44	-1.25	-1.96	-1.37	exon	Fkbp3	protein_coding
ENSMUSG00000025240	9	123591344	123591344	0.013	+	123591284	123591404	0	1	120,	0	-1.88	0	2.9	-0.158	-0.179	-0.263	three_prime_utr	Sacm1l	protein_coding
ENSMUSG00000071359	10	22712014	22712014	0.004	-	22711954	22712074	0	1	120,	0	-2.4	-0.234	1.73	-0.302	-0.64	-0.581	CDS	Tbpl1	protein_coding
ENSMUSG00000027422	2	143990140	143990140	2.5e-73	-	143990050	143990231	0	1	181,	0	-72.6	-69.1	1.56	-6.59	-7.98	0.393	CDS	Rrbp1	protein_coding
ENSMUSG00000027425	2	144373425	144373425	0.01	+	144373365	144373485	0	1	120,	0	-1.99	0	2.33	-0.259	-0.548	-1.12	five_prime_utr	Kat14	protein_coding
ENSMUSG00000079083	9	13245306	13245306	0.00016	-	13245231	13245382	0	1	151,	0	-3.79	-1.41	3.38	-0.616	-1.14	2.25	CDS	Jrkl	protein_coding
ENSMUSG00000028702	4	116097051	116097051	0.01	-	116096991	116097112	0	1	121,	0	-1.99	0	3.66	-0.158	-0.182	-0.322	exon	Rad54l	protein_coding
ENSMUSG00000074358	7	18891016	18891016	0.017	-	18890941	18891091	0	1	150,	0	-1.77	0	5.03	-0.195	-0.372	-1.74	three_prime_utr	Ccdc61	protein_coding
ENSMUSG00000040351	5	3802759	3802759	5.1e-07	-	3802654	3802865	0	1	211,	0	-6.29	-3.7	2.63	-0.217	-0.426	-0.234	five_prime_utr	Ankib1	protein_coding
ENSMUSG00000082319	X	81822358	81822358	1.2e-07	-	81822254	81822463	0	1	209,	0	-6.91	-4.27	8.69	-0.179	-0.303	0.788	exon	Gm8822	processed_pseudogene
ENSMUSG00000024975	19	53929296	53929296	6.8e-06	+	53929206	53929386	0	1	180,	0	-5.17	-2.67	4.57	-0.179	-0.248	-0.193	three_prime_utr	Pdcd4	protein_coding
ENSMUSG00000035933	12	31928780	31928780	0.013	+	31928705	31928856	0	1	151,	0	-1.9	0	1.44	-1.67	-2.48	1.38	three_prime_utr	Cog5	protein_coding
ENSMUSG00000024480	18	46789983	46789983	0.0001	+	46789909	46790057	0	1	148,	0	-4	-1.6	4.57	-0.37	-0.757	1.25	CDS	Ap3s1	protein_coding
ENSMUSG00000022995	1	181905056	181905056	0.00054	-	181904981	181905132	0	1	151,	0	-3.27	-0.949	2.52	-0.179	-0.241	-0.107	three_prime_utr	Enah	protein_coding
ENSMUSG00000025785	9	123113603	123113603	0.001	+	123113513	123113694	0	1	181,	0	-3	-0.716	4.21	-0.189	-0.354	1.26	exon	Exosc7	protein_coding
ENSMUSG00000020601	12	15792952	15792952	0.0012	-	15792862	15793042	0	1	180,	0	-2.92	-0.647	10.1	-0.164	-0.193	-0.807	three_prime_utr	Trib2	protein_coding
ENSMUSG00000028053	3	88966186	88966186	0.0013	+	88966126	88966247	0	1	121,	0	-2.9	-0.632	1.65	-0.409	-0.828	-0.734	CDS	Ash1l	protein_coding
ENSMUSG00000004980	6	51466564	51466564	1e-105	-	51466150	51466979	0	3	254,211,74,	0,344,755	-105	-101	1.95	-1.61	-2.42	-0.143	exon	Hnrnpa2b1	protein_coding
ENSMUSG00000026586	1	163313019	163313019	0.0095	-	163312959	163313080	0	1	121,	0	-2.02	0	3.29	-0.141	-0.151	-0.222	five_prime_utr	Prrx1	protein_coding
ENSMUSG00000072704	6	133105802	133105802	0.0001	+	133105712	133105892	0	1	180,	0	-3.98	-1.58	1.33	-3.42	-4.48	-1.1	three_prime_utr	Smim10l1	protein_coding
ENSMUSG00000008540	6	138156384	138156384	3.2e-41	+	138156251	138156518	0	1	267,	0	-40.5	-37.2	4.12	-1.86	-2.7	-1.64	three_prime_utr	Mgst1	protein_coding
ENSMUSG00000025995	1	45819167	45819167	0.015	+	45819077	45819257	0	1	180,	0	-1.81	0	8.23	-0.131	-0.141	-0.415	exon	Wdr75	protein_coding
ENSMUSG00000048756	10	42275325	42275325	6.3e-11	-	42275235	42275416	0	1	181,	0	-10.2	-7.43	2.3	-0.221	-0.438	-0.244	CDS	Foxo3	protein_coding
ENSMUSG00000059981	7	126884283	126884283	0.0052	-	126884223	126884344	0	1	121,	0	-2.28	-0.138	1.86	-0.203	-0.4	0.445	five_prime_utr	Taok2	protein_coding
ENSMUSG00000073563	18	53895834	53895834	0.0017	+	53895759	53895910	0	1	151,	0	-2.78	-0.541	2.12	-0.191	-0.358	0.379	CDS	Csnk1g3	protein_coding
ENSMUSG00000021969	14	57836188	57836188	0.0058	-	57836113	57836264	0	1	151,	0	-2.24	-0.107	8.23	-0.179	-0.24	-1.22	three_prime_utr	Zdhhc20	protein_coding
ENSMUSG00000037253	18	73573312	73573312	3.6e-05	+	73573222	73573403	0	1	181,	0	-4.44	-1.99	1.88	-0.306	-0.648	-0.495	CDS	Mex3c	protein_coding
ENSMUSG00000029569	6	13602725	13602725	0.027	-	13602665	13602786	0	1	121,	0	-1.57	0	7.32	-0.131	-0.146	-0.585	CDS	Tmem168	protein_coding
ENSMUSG00000021731	13	118384711	118384711	0.002	-	118384621	118384801	0	1	180,	0	-2.7	-0.464	11	-0.203	-0.4	-0.907	exon	Mrps30	protein_coding
ENSMUSG00000094483	11	6472176	6472176	0.0028	-	6472116	6472237	0	1	121,	0	-2.56	-0.356	11	-0.154	-0.333	2.32	three_prime_utr	Purb	protein_coding
ENSMUSG00000074884	2	121450761	121450761	0.0015	+	121450686	121450837	0	1	151,	0	-2.81	-0.558	4.57	-0.182	-0.311	1	exon	Serf2	protein_coding
ENSMUSG00000108614	7	128539004	128539004	0.0012	+	128538931	128539077	0	1	146,	0	-2.92	-0.647	10.1	-0.177	-0.227	0.737	exon	2610306O10Rik	TEC
ENSMUSG00000079555	5	34167591	34167591	1.1e-07	-	34167472	34167711	0	1	239,	0	-6.95	-4.32	2.77	-0.834	-1.42	-1.41	exon	Haus3	protein_coding
ENSMUSG00000028030	3	132839082	132839082	0.022	+	132838992	132839173	0	1	181,	0	-1.66	0	4.12	-0.182	-0.31	0.737	three_prime_utr	Tbck	protein_coding
ENSMUSG00000020949	12	65065857	65065857	4e-12	-	65065752	65065963	0	1	211,	0	-11.4	-8.58	3.18	-1.72	-2.55	-1.74	exon	Fkbp3	protein_coding
ENSMUSG00000020671	12	3309403	3309403	1e-05	-	3309343	3309463	0	1	120,	0	-5	-2.51	1.49	-4.31	-5.51	-1.74	exon	Rab10	protein_coding
ENSMUSG00000038024	4	86774389	86774389	5e-55	+	86774239	86774539	0	1	300,	0	-54.3	-50.9	4.06	-0.562	-1.05	-0.378	CDS	Dennd4c	protein_coding
ENSMUSG00000025894	9	4296739	4296739	0.016	-	4296679	4296800	0	1	121,	0	-1.8	0	4.57	-0.154	-0.234	-1.32	CDS	Aasdhppt	protein_coding
ENSMUSG00000101970	7	73541387	73541387	0.006	-	73541297	73541477	0	1	180,	0	-2.22	-0.0974	6.4	-0.158	-0.181	-0.515	five_prime_utr	1810026B05Rik	processed_transcript
ENSMUSG00000078773	4	11593699	11593699	0.012	+	11593624	11593774	0	1	150,	0	-1.91	0	2.29	-0.182	-0.314	0.415	CDS	Rad54b	protein_coding
ENSMUSG00000054405	4	132544135	132544135	5e-12	+	132544016	132544254	0	1	238,	0	-11.3	-8.43	1.89	-5.61	-6.93	-1.26	exon	Dnajc8	protein_coding
ENSMUSG00000047473	7	29784671	29784671	0.0095	+	29784596	29784746	0	1	150,	0	-2.02	0	2.06	-0.357	-0.733	1.24	exon	Zfp30	protein_coding
ENSMUSG00000022637	16	52047302	52047302	3e-05	+	52047242	52047363	0	1	121,	0	-4.52	-2.06	1.39	-0.312	-0.665	-0.237	CDS	Cblb	protein_coding
ENSMUSG00000033075	15	98039493	98039493	0.0087	-	98039403	98039583	0	1	180,	0	-2.06	0	9.15	-0.154	-0.333	-2.32	three_prime_utr	Senp1	protein_coding
ENSMUSG00000024529	18	52517084	52517084	0.045	-	52517024	52517144	0	1	120,	0	-1.35	0	6.4	-0.154	-0.281	-2	three_prime_utr	Lox	protein_coding
ENSMUSG00000064032	19	10200420	10200420	0.015	+	10200360	10200480	0	1	120,	0	-1.83	0	1.72	-0.276	-0.59	-0.945	exon	Gm10143	processed_transcript
ENSMUSG00000052056	2	170109570	170109570	0.0035	-	170109510	170109631	0	1	121,	0	-2.45	-0.269	8.23	-0.154	-0.333	-2.32	three_prime_utr	Zfp217	protein_coding
ENSMUSG00000098387	2	144373417	144373417	0.0055	+	144373345	144373490	0	1	145,	0	-2.26	-0.122	2.32	-0.217	-0.427	-0.684	five_prime_utr	Pet117	protein_coding
ENSMUSG00000033222	3	100963306	100963306	0.002	-	100963231	100963381	0	1	150,	0	-2.7	-0.468	2.18	-0.386	-0.78	1.02	exon	Ttf2	protein_coding
ENSMUSG00000100009	1	98590189	98590189	7.1e-08	+	98590024	98590354	0	1	330,	0	-7.15	-4.5	15.1	-0.402	-0.806	1.66	exon	Gm7967	lincRNA
ENSMUSG00000028036	3	151799275	151799275	0.0087	-	151799200	151799351	0	1	151,	0	-2.06	0	9.15	-0.179	-0.245	-1.14	three_prime_utr	Ptgfr	protein_coding
ENSMUSG00000028646	4	123920095	123920095	0.00087	+	123920020	123920170	0	1	150,	0	-3.06	-0.767	4.88	-0.183	-0.326	0.585	CDS	Rragc	protein_coding
ENSMUSG00000022194	14	54897960	54897960	0.00065	+	54897841	54898080	0	1	239,	0	-3.19	-0.882	3.66	-0.179	-0.257	0.252	three_prime_utr	Pabpn1	protein_coding
ENSMUSG00000105818	3	104188484	104188484	0.027	-	104188409	104188559	0	1	150,	0	-1.57	0	7.32	-0.154	-0.281	-2	exon	Gm43256	sense_intronic
ENSMUSG00000022018	14	79288859	79288859	0.0095	-	79288785	79288933	0	1	148,	0	-2.02	0	8.23	-0.154	-0.38	-2.58	three_prime_utr	Rgcc	protein_coding
ENSMUSG00000053477	18	69686274	69686274	0.0025	+	69686199	69686350	0	1	151,	0	-2.6	-0.386	4.35	-0.179	-0.292	1.1	three_prime_utr	Tcf4	protein_coding
ENSMUSG00000020385	11	51275544	51275544	0.00035	+	51275424	51275664	0	1	240,	0	-3.46	-1.11	3.54	-0.265	-0.571	-1.03	exon	Clk4	protein_coding
ENSMUSG00000028696	4	116515222	116515222	2.6e-06	+	116515132	116515312	0	1	180,	0	-5.59	-3.05	6.4	-0.21	-0.414	-0.737	CDS	Ipp	protein_coding
ENSMUSG00000007656	9	75056909	75056909	0.00017	+	75056819	75056999	0	1	180,	0	-3.78	-1.4	3.56	-1	-1.64	-2.42	three_prime_utr	Arpp19	protein_coding
ENSMUSG00000074158	7	42613801	42613801	0.015	-	42613741	42613862	0	1	121,	0	-1.81	0	8.23	-0.154	-0.281	-2	exon	Zfp976	protein_coding
ENSMUSG00000037262	2	10091834	10091834	9.1e-05	+	10091759	10091909	0	1	150,	0	-4.04	-1.63	2.11	-0.229	-0.456	-0.392	exon	Kin	protein_coding
ENSMUSG00000021413	13	34883647	34883647	6.3e-16	+	34883557	34883738	0	1	181,	0	-15.2	-12.3	1.9	-1.76	-2.6	0.651	CDS	Prpf4b	protein_coding
ENSMUSG00000027580	2	181228782	181228782	0.027	-	181228722	181228843	0	1	121,	0	-1.57	0	7.32	-0.105	-0.105	0	CDS	Helz2	protein_coding
ENSMUSG00000043411	4	137605815	137605815	0.0046	+	137605755	137605876	0	1	121,	0	-2.34	-0.181	2.1	-0.22	-0.433	0.621	CDS	Usp48	protein_coding
ENSMUSG00000001569	5	29435262	29435262	1.5e-06	+	29435202	29435323	0	1	121,	0	-5.81	-3.26	1.69	-0.182	-0.324	-0.0819	CDS	Nom1	protein_coding
ENSMUSG00000104476	1	45487961	45487961	0.0051	-	45487871	45488052	0	1	181,	0	-2.29	-0.15	2.93	-0.179	-0.243	0.17	exon	Gm38211	TEC
ENSMUSG00000031229	X	105875819	105875819	4.4e-07	-	105875729	105875909	0	1	180,	0	-6.36	-3.76	1.95	-0.483	-0.944	-0.588	CDS	Atrx	protein_coding
ENSMUSG00000001089	4	136540648	136540648	0.003	+	136540573	136540724	0	1	151,	0	-2.53	-0.33	1.45	-0.229	-0.47	0.266	CDS	Luzp1	protein_coding
ENSMUSG00000019826	10	41451539	41451539	0.0015	+	41451449	41451630	0	1	181,	0	-2.83	-0.577	2.08	-0.179	-0.238	0.0589	CDS	Zbtb24	protein_coding
ENSMUSG00000078671	7	73541096	73541096	0.004	-	73540835	73541357	0	2	69,112,	0,410	-2.4	-0.232	2.2	-0.352	-0.726	0.981	exon	Chd2	protein_coding
ENSMUSG00000052833	7	16368611	16368611	4e-14	-	16366903	16370320	0	3	3,143,34,	0,1605,3383	-13.4	-10.6	1.81	-1.36	-2.1	-0.68	CDS	Sae1	protein_coding
ENSMUSG00000021250	12	85477109	85477109	0.0087	+	85477034	85477184	0	1	150,	0	-2.06	0	9.15	-0.105	-0.105	0	three_prime_utr	Fos	protein_coding
ENSMUSG00000076609	6	70726567	70726567	0.0035	+	70726493	70726642	0	1	149,	0	-2.45	-0.269	6.4	-0.179	-0.296	-1.58	CDS	Igkc	IG_C_gene
ENSMUSG00000072889	5	72555545	72555545	0.0058	-	72555455	72555636	0	1	181,	0	-2.24	-0.107	3.2	-0.187	-0.348	0.678	exon	Nfxl1	protein_coding
ENSMUSG00000024687	19	11966112	11966112	2.4e-07	+	11966022	11966203	0	1	181,	0	-6.62	-4.01	10.4	-0.179	-0.26	0.181	CDS	Osbp	protein_coding
ENSMUSG00000029629	6	12042562	12042562	0.027	+	12042472	12042652	0	1	180,	0	-1.57	0	7.32	-0.154	-0.333	-2.32	exon	Phf14	protein_coding
ENSMUSG00000000563	3	105953745	105953745	3.8e-07	-	105953685	105953806	0	1	121,	0	-6.42	-3.82	1.98	-3.7	-4.83	-2.34	exon	Atp5f1	protein_coding
ENSMUSG00000063362	8	22065196	22065196	0.00068	+	22065106	22065287	0	1	181,	0	-3.17	-0.867	2.36	-0.579	-1.08	-1.48	CDS	Alg11	protein_coding
ENSMUSG00000032745	13	111487765	111487765	0.00059	-	111487690	111487840	0	1	150,	0	-3.23	-0.911	3.25	-1.03	-1.67	-2.81	five_prime_utr	Gpbp1	protein_coding
ENSMUSG00000035242	10	80827443	80827443	2.8e-05	+	80827309	80827578	0	1	269,	0	-4.55	-2.09	3.96	-0.278	-0.593	-0.783	exon	Oaz1	protein_coding
ENSMUSG00000031239	X	107397866	107397866	1.1e-06	-	107397777	107397956	0	1	179,	0	-5.96	-3.39	4.68	-0.179	-0.269	-0.308	three_prime_utr	Itm2a	protein_coding
ENSMUSG00000069206	13	67443006	67443006	0.01	-	67442931	67443082	0	1	151,	0	-2	0	5.49	-0.182	-0.309	-1.81	exon	Zfp874a	protein_coding
ENSMUSG00000022247	15	10476503	10476503	1.3e-12	-	10476410	10476858	0	2	186,52,	0,396	-11.9	-9.01	1.69	-24.8	-26.8	-2.31	CDS	Brix1	protein_coding
ENSMUSG00000024472	18	44405271	44405271	0.0054	+	44400358	44405333	0	2	57,124,	0,4851	-2.27	-0.136	3.89	-0.179	-0.292	-0.585	CDS	Dcp2	protein_coding
ENSMUSG00000105704	5	86816537	86816537	0.00032	+	86815673	86816612	0	2	57,149,	0,790	-3.49	-1.14	3.15	-0.201	-0.392	-0.328	exon	Gm43055	lincRNA
ENSMUSG00000030641	7	92861438	92861438	0.015	-	92860270	92861477	0	2	42,78,	0,1129	-1.81	0	8.23	-0.154	-0.281	-2	CDS	Ddias	protein_coding
ENSMUSG00000061136	2	53159634	53159634	0.0093	-	53159591	53160809	0	2	87,34,	0,1184	-2.03	0	1.53	-0.862	-1.46	-1.42	CDS	Prpf40a	protein_coding
ENSMUSG00000023025	15	99990360	99990360	1.9e-08	+	99987416	99991735	0	3	62,137,11,	0,2876,4308	-7.73	-5.05	2.62	-0.179	-0.27	-0.0385	CDS	Larp4	protein_coding
ENSMUSG00000025199	19	44098628	44098628	0.00017	-	44097530	44101756	0	4	1,89,70,20,	0,1054,2619,4206	-3.77	-1.39	3.79	-0.301	-0.636	-1.32	CDS	Chuk	protein_coding
ENSMUSG00000024383	18	32196873	32196873	0.02	+	32191918	32196907	0	2	52,68,	0,4921	-1.69	0	2.08	-0.183	-0.332	-0.585	CDS	Map3k2	protein_coding
ENSMUSG00000020720	11	107492083	107492083	0.002	+	107491832	107493408	0	3	98,135,6,	0,184,1570	-2.7	-0.47	2.01	-0.202	-0.395	-0.389	CDS	Psmd12	protein_coding
ENSMUSG00000021012	12	98757129	98757129	0.0024	+	98757055	98758513	0	2	149,2,	0,1456	-2.62	-0.402	1.78	-0.179	-0.269	-0.0875	CDS	Zc3h14	protein_coding
ENSMUSG00000030245	6	142394061	142394061	6.8e-06	+	142394016	142401550	0	3	90,82,8,	0,2171,7526	-5.17	-2.67	2.19	-0.978	-1.6	-1.39	CDS	Golt1b	protein_coding
ENSMUSG00000020594	12	8709433	8709433	0.00013	+	8709358	8710248	0	2	151,90,	0,800	-3.87	-1.48	1.68	-0.459	-0.909	0.531	CDS	Pum2	protein_coding
ENSMUSG00000032363	9	90173747	90173747	0.015	+	90173707	90174541	0	2	80,70,	0,764	-1.81	0	8.23	-0.154	-0.333	-2.32	CDS	Adamts7	protein_coding
ENSMUSG00000026755	2	39015227	39015227	4e-17	+	39013849	39015397	0	2	50,340,	0,1208	-16.4	-13.4	7.62	-2.75	-3.73	-1.69	exon	Arpc5l	protein_coding
ENSMUSG00000073987	4	20064051	20064051	0.014	+	20058187	20064105	0	2	42,107,	0,5811	-1.85	0	1.67	-1.29	-2.02	-2.12	CDS	Ggh	protein_coding
ENSMUSG00000028563	4	98370537	98370537	1.3e-32	-	98357961	98374934	0	4	86,74,92,15,	0,7601,12530,16958	-31.9	-28.7	11.3	-2.7	-3.67	-2.39	CDS	Tm2d1	protein_coding
ENSMUSG00000024091	17	65593491	65593491	2.2e-09	-	65582741	65595003	0	4	12,81,104,102,	0,9549,10698,12160	-8.66	-5.94	2.34	-3.72	-4.84	-1.32	CDS	Vapa	protein_coding
ENSMUSG00000024079	17	78866410	78866410	0.002	-	78866383	78869491	0	3	54,51,16,	0,2373,3092	-2.69	-0.455	1.63	-0.23	-0.482	-0.392	CDS	Eif2ak2	protein_coding
ENSMUSG00000057531	13	44982822	44982822	3.1e-08	-	44970073	44982904	0	2	105,164,	0,12667	-7.51	-4.84	2.19	-1.11	-1.79	-0.788	CDS	Dtnbp1	protein_coding
ENSMUSG00000039531	10	33929865	33929865	0.022	-	33928133	33929911	0	2	30,91,	0,1687	-1.66	0	4.57	-0.179	-0.24	1	three_prime_utr	Zufsp	protein_coding
ENSMUSG00000027708	3	35895625	35895625	0.012	-	35895551	35897490	0	2	148,33,	0,1906	-1.91	0	2.44	-0.183	-0.331	0.474	CDS	Dcun1d1	protein_coding
ENSMUSG00000022184	15	3975875	3975875	0.00015	-	3975773	3977914	0	2	204,153,	0,1988	-3.82	-1.44	7.32	-0.179	-0.239	-0.0394	CDS	Fbxo4	protein_coding
ENSMUSG00000001833	9	25296440	25296440	0.0047	+	25293776	25297812	0	3	26,93,1,	0,2618,4035	-2.33	-0.174	1.46	-0.632	-1.16	-0.787	exon	Sept7	protein_coding
ENSMUSG00000028274	4	33330961	33330961	2.5e-13	+	33329569	33337866	0	3	26,241,4,	0,1272,8293	-12.6	-9.74	3.24	-0.533	-1.01	-0.75	CDS	Rngtt	protein_coding
ENSMUSG00000034252	9	80067507	80067507	4.1e-06	+	80067442	80067896	0	2	130,80,	0,374	-5.39	-2.87	1.87	-0.416	-0.841	-0.429	five_prime_utr	Senp6	protein_coding
ENSMUSG00000020376	11	50071295	50071295	6.8e-06	+	50052922	50085742	0	3	48,251,2,	0,18248,32818	-5.17	-2.67	4.57	-0.692	-1.24	1.27	CDS	Rnf130	protein_coding
ENSMUSG00000031590	8	41400828	41400828	0.002	-	41400790	41407688	0	2	76,44,	0,6854	-2.69	-0.456	1.58	-0.488	-0.951	-0.83	CDS	Frg1	protein_coding
ENSMUSG00000035704	7	97378243	97378243	0.0035	+	97378193	97379857	0	2	101,50,	0,1614	-2.45	-0.269	6.4	-0.158	-0.18	-0.585	CDS	Alg8	protein_coding
ENSMUSG00000032212	9	70561870	70561870	4e-11	+	70561768	70562849	0	2	205,36,	0,1045	-10.4	-7.63	2.9	-2	-2.86	-1.46	CDS	Sltm	protein_coding
ENSMUSG00000046808	5	72230352	72230352	2.6e-06	+	72229582	72230428	0	2	29,152,	0,694	-5.59	-3.05	5.72	-0.177	-0.233	-0.152	CDS	Atp10d	polymorphic_pseudogene
ENSMUSG00000031697	8	85306262	85306262	0.017	+	85306207	85307624	0	2	111,39,	0,1378	-1.78	0	1.83	-0.179	-0.275	-0.193	CDS	Orc6	protein_coding
ENSMUSG00000015671	13	14620765	14620765	7.9e-14	+	14619403	14625205	0	4	21,82,74,3,	0,1321,4194,5799	-13.1	-10.2	1.69	-12.7	-14.3	-1.66	CDS	Psma2	protein_coding
ENSMUSG00000021789	14	41134501	41134501	1e-59	+	41132529	41134933	0	4	100,120,78,864,	0,292,1108,1540	-59	-55.6	12.3	-1.95	-2.8	-1.53	three_prime_utr	Sftpa1	protein_coding
ENSMUSG00000026019	1	60097555	60097555	0.00095	-	60094445	60097605	0	2	81,99,	0,3061	-3.02	-0.736	3.48	-0.248	-0.523	-1.08	five_prime_utr	Wdr12	protein_coding
ENSMUSG00000062866	10	13267012	13267012	0.0041	-	13261888	13291858	0	3	36,81,64,	0,5084,29906	-2.39	-0.228	4.57	-0.155	-0.174	0.415	CDS	Phactr2	protein_coding
ENSMUSG00000030536	7	80766924	80766924	3.1e-10	-	80766886	80768382	0	2	76,74,	0,1422	-9.51	-6.75	1.61	-1.19	-1.91	0.546	CDS	Iqgap1	protein_coding
ENSMUSG00000006304	1	74254858	74254858	0.00019	+	74248232	74254890	0	3	12,46,63,	0,3021,6595	-3.72	-1.34	1.28	-2.79	-3.77	-0.976	CDS	Arpc2	protein_coding
ENSMUSG00000021375	13	46832769	46832769	0.015	-	46830941	46848350	0	3	33,93,25,	0,1782,17384	-1.81	0	8.23	-0.154	-0.333	-2.32	CDS	Kif13a	protein_coding
ENSMUSG00000020530	11	84860632	84860632	9.8e-07	-	84854266	84860721	0	3	114,99,177,	0,4173,6278	-6.01	-3.44	4.68	-0.183	-0.329	0.0981	CDS	Ggnbp2	protein_coding
ENSMUSG00000001998	2	127033589	127033589	0.0022	+	127028292	127033649	0	2	1,120,	0,5237	-2.66	-0.436	3.09	-0.182	-0.31	0.737	CDS	Ap4e1	protein_coding
ENSMUSG00000020647	12	4476811	4476811	0.0051	-	4416737	4476852	0	2	70,81,	0,60034	-2.29	-0.15	3.2	-0.229	-0.458	-0.778	five_prime_utr	Ncoa1	protein_coding
ENSMUSG00000038518	13	44731754	44731754	2.7e-09	+	44731593	44734077	0	2	323,38,	0,2446	-8.57	-5.85	5.03	-0.229	-0.454	0.457	exon	Jarid2	protein_coding
ENSMUSG00000037965	16	11161068	11161068	7.1e-06	-	11159074	11161134	0	2	50,131,	0,1929	-5.15	-2.65	2.4	-0.364	-0.75	-0.747	CDS	Zc3h7a	protein_coding
ENSMUSG00000006392	4	118412455	118412455	1.5e-05	+	118412387	118412676	0	2	136,13,	0,276	-4.81	-2.33	1.78	-1.26	-1.98	-1.2	CDS	Med8	protein_coding
ENSMUSG00000038069	8	47712959	47712959	0.0013	-	47712901	47713153	0	2	117,63,	0,189	-2.9	-0.636	2.41	-0.179	-0.296	-0.209	CDS	Cdkn2aip	protein_coding
ENSMUSG00000009907	1	106790006	106790006	2.5e-15	-	106786725	106791198	0	3	45,157,99,	0,3203,4374	-14.6	-11.7	3.81	-0.182	-0.321	-0.0652	CDS	Vps4b	protein_coding
ENSMUSG00000020074	10	62753332	62753332	2.9e-07	-	62753252	62756531	0	2	161,49,	0,3230	-6.54	-3.93	2.88	-0.179	-0.265	0.0168	CDS	Ccar1	protein_coding
ENSMUSG00000079184	14	56674030	56674030	1.6e-57	+	56672422	56674171	0	2	138,281,	0,1468	-56.8	-53.4	3.62	-1.99	-2.84	-0.66	CDS	Mphosph8	protein_coding
ENSMUSG00000022911	16	62827371	62827371	0.0066	-	62827330	62830780	0	2	83,38,	0,3412	-2.18	-0.0705	1.76	-0.179	-0.252	0.0944	CDS	Arl13b	protein_coding
ENSMUSG00000040040	14	57444399	57444399	0.00041	+	57441893	57444445	0	2	89,91,	0,2461	-3.39	-1.05	3.79	-0.402	-0.805	-1.64	exon	Ift88	protein_coding
ENSMUSG00000039801	15	8174793	8174793	7.4e-07	+	8171698	8175028	0	3	123,136,72,	0,3027,3258	-6.13	-3.55	9.76	-0.182	-0.323	0.415	CDS	2410089E03Rik	protein_coding
ENSMUSG00000025609	6	31431194	31431194	1.1e-05	+	31430866	31432975	0	3	1,110,40,	0,273,2069	-4.97	-2.48	6.4	-0.179	-0.268	-0.193	CDS	Mkln1	protein_coding
ENSMUSG00000035851	5	86816520	86816520	0.00035	+	86815664	86816577	0	2	66,114,	0,799	-3.46	-1.11	3.11	-0.179	-0.281	-0.156	exon	Ythdc1	protein_coding
ENSMUSG00000027714	3	36554071	36554071	0.00048	+	36554001	36554707	0	2	141,70,	0,636	-3.32	-0.994	13.7	-0.579	-1.08	-1.85	exon	Exosc9	protein_coding
ENSMUSG00000075014	2	98666808	98666808	1.1e-10	-	98666546	98666882	0	2	123,148,	0,188	-9.95	-7.18	2.85	-0.237	-0.492	0.28	CDS	Gm10800	protein_coding
ENSMUSG00000054766	2	30066839	30066839	3.2e-35	+	30066785	30067295	0	2	108,103,	0,407	-34.5	-31.3	2.46	-11.5	-13.1	-1.43	CDS	Set	protein_coding
ENSMUSG00000027823	3	63982468	63982468	8.3e-07	+	63982412	63985696	0	2	113,97,	0,3187	-6.08	-3.5	2.1	-0.717	-1.27	-0.843	CDS	Gmps	protein_coding
ENSMUSG00000020521	11	86490408	86490408	0.0049	+	86486696	86490460	0	3	36,101,103,	0,2370,3661	-2.31	-0.163	10.1	-0.452	-0.895	-4	CDS	Rnft1	protein_coding
ENSMUSG00000040455	4	21784763	21784763	0.00062	+	21782918	21784834	0	2	68,142,	0,1774	-3.21	-0.893	3.43	-0.229	-0.474	0.741	CDS	Usp45	protein_coding
ENSMUSG00000031153	X	7800301	7800301	6.6e-05	+	7800261	7801492	0	5	80,48,32,48,3,	0,274,915,1042,1228	-4.18	-1.76	3.41	-0.179	-0.291	-0.16	CDS	Gripap1	protein_coding
ENSMUSG00000079084	9	13252740	13252740	2.1e-08	+	13252682	13253320	0	2	116,95,	0,543	-7.67	-5	2.44	-0.186	-0.345	-0.131	CDS	Ccdc82	protein_coding
ENSMUSG00000037426	5	32887007	32887007	0.0058	+	32877140	32887036	0	3	13,50,58,	0,1487,9838	-2.24	-0.107	3.35	-0.179	-0.292	-1	CDS	Depdc5	protein_coding
ENSMUSG00000022018	14	79289055	79289055	0.0062	-	79288992	79290265	0	2	127,22,	0,1251	-2.21	-0.0895	3.48	-0.179	-0.251	-0.585	three_prime_utr	Rgcc	protein_coding
ENSMUSG00000022837	16	36835562	36835562	0.0055	+	36831935	36835610	0	2	56,95,	0,3580	-2.26	-0.122	2.32	-0.164	-0.2	0	CDS	Iqcb1	protein_coding
ENSMUSG00000025134	11	120596008	120596008	4.8e-06	-	120595949	120597727	0	2	118,93,	0,1685	-5.32	-2.8	2.13	-5.91	-7.24	-1.83	CDS	Alyref	protein_coding
ENSMUSG00000024359	18	34949096	34949096	7.8e-09	-	34949051	34951283	0	2	90,60,	0,2172	-8.11	-5.42	1.59	-6.29	-7.66	-1.53	CDS	Hspa9	protein_coding
ENSMUSG00000039943	2	135907538	135907538	7.9e-15	+	135887761	135910137	0	4	3,81,60,37,	0,19737,20588,22339	-14.1	-11.2	4.03	-0.191	-0.363	0.215	CDS	Plcb4	protein_coding
ENSMUSG00000031729	8	109679465	109679465	0.0032	-	109678928	109682136	0	3	37,84,30,	0,495,3178	-2.5	-0.306	1.33	-0.498	-0.964	-0.446	exon	Ist1	protein_coding
ENSMUSG00000024588	18	64475096	64475096	0.0021	-	64470776	64475137	0	2	40,81,	0,4280	-2.67	-0.445	1.62	-0.338	-0.705	-0.648	CDS	Fech	protein_coding
ENSMUSG00000028224	4	15963864	15963864	0.0032	+	15963808	15964284	0	2	112,38,	0,438	-2.49	-0.294	4.12	-0.159	-0.186	-0.138	CDS	Nbn	protein_coding
ENSMUSG00000074785	10	94810706	94810706	0.0065	-	94799494	94810748	0	3	11,55,84,	0,1966,11170	-2.19	-0.0817	3.89	-0.148	-0.163	0	CDS	Plxnc1	protein_coding
ENSMUSG00000046138	19	29786348	29786348	5e-04	-	29754998	29805301	0	3	19,201,20,	0,31250,50283	-3.3	-0.973	1.86	-0.422	-0.851	0.487	CDS	9930021J03Rik	protein_coding
ENSMUSG00000068882	2	69867482	69867482	3.2e-11	+	69867412	69868849	0	2	140,71,	0,1366	-10.5	-7.68	1.81	-5.25	-6.52	-1.05	CDS	Ssb	protein_coding
ENSMUSG00000023150	1	151351025	151351025	7.1e-06	+	151349514	151351071	0	2	89,91,	0,1466	-5.15	-2.64	20.1	-0.158	-0.182	0.447	CDS	Ivns1abp	protein_coding
ENSMUSG00000028212	4	11195088	11195088	3.3e-05	+	11194029	11197176	0	3	48,138,24,	0,990,3123	-4.48	-2.03	7.78	-0.179	-0.268	-1	CDS	Ccne2	protein_coding
ENSMUSG00000028292	4	34636993	34636993	0.0021	+	34633710	34645741	0	4	3,84,77,45,	0,3241,5534,11986	-2.67	-0.439	3.27	-0.179	-0.298	-0.322	CDS	Rars2	protein_coding
ENSMUSG00000052889	7	122627736	122627736	0.003	+	122600812	122627817	0	2	18,162,	0,26843	-2.52	-0.328	9.15	-0.402	-0.805	1.64	CDS	Prkcb	protein_coding
ENSMUSG00000035354	7	99099439	99099439	0.02	-	99099406	99112177	0	3	67,35,49,	0,9656,12722	-1.69	0	1.57	-0.229	-0.476	-0.433	CDS	Uvrag	protein_coding
ENSMUSG00000032776	7	72211671	72211671	0.0012	-	72211618	72214017	0	2	107,74,	0,2325	-2.92	-0.647	7.32	-0.229	-0.478	1.78	CDS	Mctp2	protein_coding
ENSMUSG00000020463	11	29188028	29188028	7.6e-06	+	29173787	29188106	0	4	20,56,99,156,	0,885,8659,14163	-5.12	-2.62	3.52	-0.961	-1.58	-1.57	CDS	Ppp4r3b	protein_coding
ENSMUSG00000040124	1	163396898	163396898	0.00043	-	163394665	163396989	0	2	27,182,	0,2142	-3.37	-1.04	3.48	-0.229	-0.464	-0.452	CDS	Gorab	protein_coding
ENSMUSG00000001552	11	100376946	100376946	0.0065	-	100376895	100378106	0	2	103,18,	0,1193	-2.19	-0.0817	7.32	-0.154	-0.234	-1.32	CDS	Jup	protein_coding
ENSMUSG00000029469	5	122602717	122602717	0.011	-	122602361	122604940	0	4	17,66,52,16,	0,323,1080,2563	-1.97	0	2.03	-0.179	-0.242	-0.0875	CDS	Ift81	protein_coding
ENSMUSG00000027378	2	127777330	127777330	0.0019	-	127774083	127779112	0	3	16,125,9,	0,3185,5020	-2.72	-0.488	1.44	-1.14	-1.84	-0.984	CDS	Nphp1	protein_coding
ENSMUSG00000028483	4	83427823	83427823	3e-05	+	83418763	83435235	0	3	20,85,45,	0,9018,16427	-4.52	-2.07	2.06	-0.483	-0.944	-0.932	CDS	Snapc3	protein_coding
ENSMUSG00000026502	1	178242658	178242658	0.0041	+	178237939	178244351	0	3	45,94,11,	0,4672,6401	-2.39	-0.228	2.06	-0.25	-0.527	-0.862	CDS	Desi2	protein_coding
ENSMUSG00000105383	9	109072671	109072671	9.8e-05	-	109071883	109073762	0	3	5,131,104,	0,723,1775	-4.01	-1.61	3.48	-0.201	-0.387	-0.518	CDS	Gm42641	protein_coding
ENSMUSG00000021111	12	105806529	105806529	1.2e-06	+	105800738	105806572	0	3	12,82,86,	0,4188,5748	-5.91	-3.35	2.17	-1.01	-1.65	-1.22	CDS	Papola	protein_coding
ENSMUSG00000042042	6	118119659	118119659	0.00065	-	118119615	118120976	0	2	89,32,	0,1329	-3.19	-0.881	5.49	-0.175	-0.222	-0.778	exon	Csgalnact2	protein_coding
ENSMUSG00000031585	8	33758606	33758606	3.9e-05	+	33755913	33758658	0	2	46,103,	0,2642	-4.41	-1.97	2.08	-0.848	-1.44	-1.41	CDS	Gtf2e2	protein_coding
ENSMUSG00000025369	10	128463732	128463732	3.4e-09	+	128463008	128463906	0	3	58,82,40,	0,683,858	-8.47	-5.76	3	-0.408	-0.825	0.691	CDS	Smarcc2	protein_coding
ENSMUSG00000036940	4	136602297	136602297	8.7e-08	-	136593082	136602364	0	2	48,133,	0,9149	-7.06	-4.41	1.4	-5.92	-7.26	-1.1	CDS	Kdm1a	protein_coding
ENSMUSG00000020515	11	58111397	58111397	0.0011	+	58111341	58113120	0	2	112,69,	0,1710	-2.94	-0.671	1.54	-1.44	-2.19	-1.11	CDS	Cnot8	protein_coding
ENSMUSG00000036572	X	37099628	37099628	3.2e-19	-	37099568	37104451	0	4	121,44,111,23,	0,524,2458,4860	-18.5	-15.5	2.61	-1.44	-2.19	-0.882	exon	Upf3b	protein_coding
ENSMUSG00000028954	5	24695544	24695544	2.6e-10	+	24695498	24697093	0	2	92,89,	0,1506	-9.59	-6.83	2.24	-0.185	-0.339	0.0742	exon	Nub1	protein_coding
ENSMUSG00000022016	14	78514981	78514981	0.00014	-	78514891	78516352	0	2	180,30,	0,1431	-3.86	-1.47	1.85	-0.273	-0.585	0.414	CDS	Akap11	protein_coding
ENSMUSG00000029068	4	155815319	155815319	1.6e-33	+	155812758	155815397	0	4	51,75,110,155,	0,409,700,2484	-32.8	-29.6	3	-0.263	-0.565	0.181	exon	Ccnl2	protein_coding
ENSMUSG00000022855	16	22016231	22016231	0.012	+	22014225	22018358	0	3	32,67,22,	0,1973,4111	-1.91	0	2.13	-0.183	-0.326	-0.263	CDS	Senp2	protein_coding
ENSMUSG00000026864	2	34773216	34773216	7.9e-51	+	34772704	34773264	0	2	86,95,	0,465	-50.1	-46.8	1.69	-14.2	-16	-0.922	CDS	Hspa5	protein_coding
ENSMUSG00000020070	10	62993178	62993178	2.8e-05	+	62991049	62994726	0	4	32,124,62,22,	0,2067,2930,3655	-4.55	-2.1	2.46	-0.265	-0.571	0.459	CDS	Rufy2	protein_coding
ENSMUSG00000032097	9	44614257	44614257	1.6e-15	+	44607539	44614304	0	3	53,64,93,	0,5288,6672	-14.8	-11.9	2.66	-0.184	-0.336	-0.0902	CDS	Ddx6	protein_coding
ENSMUSG00000066551	5	149048853	149048853	1.3e-82	-	149048794	149049213	0	2	119,61,	0,358	-81.9	-78.4	1.35	-168	-170	-1.24	CDS	Hmgb1	protein_coding
ENSMUSG00000038544	4	59772411	59772411	6.2e-05	-	59772363	59774111	0	3	96,91,24,	0,1552,1724	-4.21	-1.79	11.9	-0.182	-0.319	0.652	CDS	Inip	protein_coding
ENSMUSG00000050605	7	24295028	24295028	0.0035	-	24293403	24295103	0	2	31,149,	0,1551	-2.45	-0.269	3.14	-0.202	-0.395	-0.585	CDS	Zfp61	protein_coding
ENSMUSG00000108621	7	39565246	39565246	0.0015	+	39565049	39565306	0	2	32,119,	0,138	-2.82	-0.564	3.4	-0.179	-0.296	-0.678	exon	Gm37494	lincRNA
ENSMUSG00000029405	5	92068381	92068381	6.3e-21	-	92066537	92068438	0	3	45,81,114,	0,914,1787	-20.2	-17.1	2.41	-3.65	-4.76	-1.6	CDS	G3bp2	protein_coding
ENSMUSG00000020386	11	51788201	51788201	9.3e-05	+	51782835	51789270	0	3	2,104,74,	0,5314,6361	-4.03	-1.63	1.72	-0.238	-0.505	0.291	CDS	Sar1b	protein_coding
ENSMUSG00000021124	12	79160443	79160443	2e-08	-	79156523	79160478	0	3	48,62,70,	0,1324,3885	-7.7	-5.02	1.81	-4.5	-5.72	-1.47	CDS	Vti1b	protein_coding
ENSMUSG00000021116	12	78877167	78877167	3e-07	+	78866764	78879955	0	4	3,80,152,5,	0,7799,10327,13186	-6.52	-3.91	2.34	-1.04	-1.69	-1.22	CDS	Eif2s1	protein_coding
ENSMUSG00000025591	8	66476870	66476870	0.01	-	66476832	66480340	0	3	77,43,1,	0,1182,3507	-1.98	0	2.63	-0.134	-0.138	0.152	CDS	Tma16	protein_coding
ENSMUSG00000014226	1	160206145	160206145	4e-16	-	160203680	160206700	0	4	43,98,100,88,	0,1287,2415,2932	-15.4	-12.5	2.26	-11.8	-13.4	-1.89	CDS	Cacybp	protein_coding
ENSMUSG00000113068	13	96543190	96543190	3.2e-54	-	96543078	96543566	0	2	225,92,	0,396	-53.5	-50.1	9.24	-0.296	-0.619	-0.395	exon	AC122828.1	antisense_RNA
ENSMUSG00000014550	6	92211658	92211658	1.3e-08	-	92207117	92211730	0	2	68,143,	0,4470	-7.9	-5.22	2.58	-0.199	-0.384	-0.163	CDS	Rbsn	protein_coding
ENSMUSG00000048118	12	71060097	71060097	0.0087	+	71048559	71061343	0	3	15,73,62,	0,11502,12722	-2.06	0	9.15	-0.131	-0.141	0.415	CDS	Arid4a	protein_coding
ENSMUSG00000115284	15	51882261	51882261	0.00015	-	51882168	51884198	0	2	186,54,	0,1976	-3.82	-1.44	3.66	-0.179	-0.25	0.122	exon	AC160550.2	antisense_RNA
ENSMUSG00000032212	9	70580003	70580003	0.0038	+	70579447	70580174	0	3	4,104,43,	0,504,684	-2.42	-0.244	1.66	-0.179	-0.286	0.151	CDS	Sltm	protein_coding
ENSMUSG00000041685	13	98789802	98789802	2.1e-08	-	98789446	98806112	0	4	69,142,75,15,	0,285,6846,16651	-7.67	-5	2.24	-0.524	-1	0.588	CDS	Fcho2	protein_coding
ENSMUSG00000030216	6	136822922	136822922	5.5e-10	-	136822855	136824374	0	2	135,45,	0,1474	-9.26	-6.51	2.6	-0.229	-0.46	0.237	CDS	Wbp11	protein_coding
ENSMUSG00000041360	19	27424267	27424267	1.9e-10	-	27423579	27424326	0	2	2,118,	0,629	-9.72	-6.96	1.45	-3.42	-4.48	-0.918	CDS	Pum3	protein_coding
ENSMUSG00000054387	1	132996662	132996662	9.3e-07	-	132996616	132999559	0	2	93,88,	0,2855	-6.03	-3.46	2.04	-0.357	-0.736	-0.403	CDS	Mdm4	protein_coding
ENSMUSG00000037270	3	36874260	36874260	0.0015	+	36874206	36875522	0	2	108,73,	0,1243	-2.81	-0.561	11.9	-0.209	-0.412	-1.04	CDS	4932438A13Rik	protein_coding
ENSMUSG00000027006	2	80317568	80317568	0.0033	+	80317537	80319218	0	2	62,59,	0,1622	-2.48	-0.289	1.47	-0.579	-1.08	0.848	CDS	Dnajc10	protein_coding
ENSMUSG00000022789	16	16336933	16336933	4.7e-05	-	16333890	16341047	0	4	59,163,87,52,	0,2962,4702,7105	-4.33	-1.9	2.61	-1.25	-1.97	-1.1	CDS	Dnm1l	protein_coding
ENSMUSG00000056370	6	72305055	72305055	7.9e-16	+	72304639	72305659	0	3	49,128,32,	0,352,988	-15.1	-12.2	7.71	-0.324	-0.68	-1.48	CDS	Sftpb	protein_coding
ENSMUSG00000041247	16	19701247	19701247	2.3e-05	-	19701113	19706335	0	2	269,120,	0,5102	-4.63	-2.17	10.1	-0.191	-0.364	-1.74	CDS	Lamp3	protein_coding
ENSMUSG00000027194	2	94377701	94377701	0.006	-	94377670	94378052	0	2	62,59,	0,323	-2.22	-0.0974	5.95	-0.135	-0.142	0.263	CDS	Ttc17	protein_coding
ENSMUSG00000020069	10	63018075	63018075	1.2e-05	-	63017926	63018848	0	2	299,89,	0,833	-4.93	-2.44	9.15	-2.91	-3.91	1.52	CDS	Hnrnph3	protein_coding
ENSMUSG00000042302	11	22169117	22169117	0.00085	-	22169061	22171209	0	2	113,67,	0,2081	-3.07	-0.775	2.42	-0.658	-1.2	1.44	CDS	Ehbp1	protein_coding
ENSMUSG00000039361	7	90170632	90170632	2e-04	+	90169202	90170686	0	2	73,108,	0,1376	-3.69	-1.32	2.2	-0.177	-0.23	0	CDS	Picalm	protein_coding
ENSMUSG00000024943	19	23261408	23261408	2.7e-10	-	23261350	23263641	0	2	117,64,	0,2227	-9.57	-6.81	2.6	-0.259	-0.548	0.353	CDS	Smc5	protein_coding
ENSMUSG00000034621	11	102500845	102500845	2.2e-07	-	102487556	102500889	0	3	74,50,87,	0,1190,13246	-6.66	-4.04	2.42	-0.206	-0.406	-0.248	CDS	Gpatch8	protein_coding
ENSMUSG00000033769	6	84908210	84908210	0.00016	-	84908131	84944913	0	2	158,23,	0,36759	-3.8	-1.41	1.63	-0.236	-0.489	-0.204	CDS	Exoc6b	protein_coding
ENSMUSG00000074794	13	80883821	80883821	3.5e-07	+	80883713	80887470	0	3	216,49,65,	0,2381,3692	-6.46	-3.85	2.89	-0.481	-0.938	-0.53	CDS	Arrdc3	protein_coding
ENSMUSG00000066643	12	8981087	8981087	7.4e-06	+	8977430	8981144	0	3	4,93,113,	0,1167,3601	-5.13	-2.63	2.1	-0.75	-1.31	-1	CDS	Wdr35	protein_coding
ENSMUSG00000020840	11	76950030	76950030	0.011	+	76946750	76950101	0	2	8,142,	0,3209	-1.97	0	2.18	-0.164	-0.2	-0.0224	exon	Blmh	protein_coding
ENSMUSG00000027469	2	152867287	152867287	1.7e-06	+	152867218	152869702	0	2	139,102,	0,2382	-5.78	-3.22	1.88	-1.12	-1.8	-0.923	CDS	Tpx2	protein_coding
ENSMUSG00000048118	12	71063276	71063276	0.00095	+	71063229	71067103	0	2	95,25,	0,3849	-3.02	-0.736	3.32	-0.229	-0.467	-1	CDS	Arid4a	protein_coding
ENSMUSG00000020580	12	16926979	16926979	2.5e-43	+	16895253	16929015	0	3	77,82,82,	0,31685,33680	-42.6	-39.3	3.68	-0.18	-0.306	-0.0338	CDS	Rock2	protein_coding
ENSMUSG00000024259	18	31605781	31605781	0.001	-	31602765	31607249	0	3	35,58,28,	0,2987,4456	-2.99	-0.715	3.81	-0.188	-0.351	-0.644	CDS	Slc25a46	protein_coding
ENSMUSG00000028788	4	129820552	129820552	0.00035	+	129820503	129820732	0	2	98,53,	0,176	-3.46	-1.11	2.11	-0.276	-0.59	0.646	five_prime_utr	Ptp4a2	protein_coding
ENSMUSG00000028484	4	83476350	83476350	5.1e-06	-	83474377	83482493	0	3	5,139,37,	0,1904,8079	-5.29	-2.77	1.89	-0.551	-1.04	-0.507	CDS	Psip1	protein_coding
ENSMUSG00000070493	5	129882517	129882517	3.3e-08	-	129881364	129882606	0	2	32,178,	0,1064	-7.48	-4.82	2.04	-14.9	-16.8	-1.95	exon	Chchd2	protein_coding
ENSMUSG00000041556	4	148164383	148164383	3.2e-16	+	148164312	148164893	0	2	143,68,	0,513	-15.5	-12.6	1.82	-3.77	-4.9	-1.62	CDS	Fbxo2	protein_coding
ENSMUSG00000057388	17	12911667	12911667	3e-07	-	12911586	12913845	0	2	163,76,	0,2183	-6.52	-3.91	1.37	-10	-11.6	-1.24	three_prime_utr	Mrpl18	protein_coding
ENSMUSG00000078622	11	106210424	106210424	2.2e-07	-	106210387	106211718	0	2	75,46,	0,1285	-6.65	-4.04	2.08	-3.46	-4.54	-2.04	CDS	Ccdc47	protein_coding
ENSMUSG00000027751	3	54696979	54696979	0.011	+	54696282	54698640	0	4	38,36,59,48,	0,201,668,2310	-1.95	0	3.11	-0.259	-0.547	-0.907	CDS	Supt20	protein_coding
ENSMUSG00000072980	2	119615589	119615589	0.00037	-	119613031	119615648	0	2	62,117,	0,2500	-3.43	-1.09	3.66	-0.179	-0.249	-0.222	exon	Oip5	protein_coding
ENSMUSG00000049076	16	31154616	31154616	2.5e-20	-	31141760	31154661	0	3	37,54,89,	0,11945,12812	-19.6	-16.6	2.27	-0.207	-0.409	-0.11	CDS	Acap2	protein_coding
ENSMUSG00000063808	7	35303407	35303407	0.00035	-	35303343	35305981	0	2	128,52,	0,2586	-3.45	-1.1	8.23	-0.178	-0.236	-0.263	CDS	Gpatch1	protein_coding
ENSMUSG00000069516	10	117282198	117282198	2.5e-19	-	117278017	117282291	0	4	170,79,165,185,	0,625,2623,4089	-18.6	-15.5	11.4	-0.562	-1.05	-0.663	CDS	Lyz2	protein_coding
ENSMUSG00000034083	6	91890841	91890841	0.011	+	91888309	91892393	0	3	8,96,47,	0,2484,4037	-1.97	0	1.68	-0.338	-0.704	-0.874	three_prime_utr	Ccdc174	protein_coding
ENSMUSG00000030850	7	130509132	130509132	6.3e-55	-	130507669	130513766	0	4	30,252,104,5,	0,1337,3141,6092	-54.2	-50.8	7.51	-2.06	-2.94	-1.13	CDS	Ate1	protein_coding
ENSMUSG00000030655	7	118212970	118212970	2e-65	-	118212543	118217733	0	3	32,164,14,	0,345,5176	-64.7	-61.3	3.32	-9.28	-10.8	1.28	CDS	Smg1	protein_coding
ENSMUSG00000027706	3	30809923	30809923	1.7e-07	+	30801519	30810458	0	3	22,205,14,	0,8302,8925	-6.76	-4.13	2.44	-1.27	-2	-1.04	CDS	Sec62	protein_coding
ENSMUSG00000022897	16	94570466	94570466	0.013	+	94570398	94570907	0	2	136,44,	0,465	-1.87	0	1.61	-1.04	-1.7	1.16	five_prime_utr	Dyrk1a	protein_coding
ENSMUSG00000002221	5	27772560	27772560	0.00022	-	27772497	27775619	0	2	127,54,	0,3068	-3.65	-1.28	1.49	-0.182	-0.308	0.0482	CDS	Paxip1	protein_coding
ENSMUSG00000019792	10	30590110	30590110	0.0028	-	30590062	30590926	0	2	97,84,	0,780	-2.56	-0.356	11	-0.154	-0.234	-1.32	CDS	Trmt11	protein_coding
ENSMUSG00000095280	14	19417283	19417283	3.2e-05	-	19417200	19418871	0	3	166,94,7,	0,1566,1664	-4.49	-2.04	3.35	-0.179	-0.285	-0.0981	CDS	Gm21738	protein_coding
ENSMUSG00000009569	16	13394898	13394898	6.6e-05	+	13394837	13398281	0	2	123,58,	0,3386	-4.18	-1.76	2.57	-0.221	-0.439	0.469	CDS	Mkl2	protein_coding
ENSMUSG00000041180	19	36584004	36584004	0.0087	+	36569783	36584953	0	3	14,139,58,	0,14152,15112	-2.06	0	9.15	-0.406	-0.819	1.64	CDS	Hectd2	protein_coding
ENSMUSG00000005732	16	18241808	18241808	1.6e-24	-	18240929	18245018	0	3	30,129,50,	0,815,4039	-23.8	-20.7	1.61	-10.3	-11.9	-1.04	CDS	Ranbp1	protein_coding
ENSMUSG00000025935	1	13579507	13579507	0.00015	-	13576378	13579739	0	4	74,59,117,50,	0,1721,3071,3311	-3.82	-1.44	8.23	-0.381	-0.772	-0.874	CDS	Tram1	protein_coding
ENSMUSG00000025103	7	81818296	81818296	0.0015	-	81818241	81829012	0	2	110,40,	0,10731	-2.82	-0.57	1.92	-0.184	-0.337	0.285	CDS	Btbd1	protein_coding
ENSMUSG00000028576	4	94627025	94627025	0.00016	+	94624745	94652999	0	6	34,99,61,60,62,73,	0,2231,2506,7931,11028,28181	-3.79	-1.41	5.49	-0.183	-0.329	-0.379	CDS	Ift74	protein_coding
ENSMUSG00000093661	6	99627006	99627006	0.001	-	99626960	99632343	0	2	93,87,	0,5296	-3	-0.718	2.31	-0.291	-0.611	-0.83	exon	Eif4e3	protein_coding
ENSMUSG00000048581	3	63915675	63915675	0.00085	-	63915612	63920225	0	2	126,25,	0,4588	-3.07	-0.775	2.42	-0.377	-0.766	-1.22	CDS	E130311K13Rik	protein_coding
ENSMUSG00000038736	15	44405900	44405900	5e-17	-	44405483	44412500	0	3	46,183,72,	0,326,6945	-16.3	-13.4	3.7	-1.56	-2.34	-1.34	CDS	Nudcd1	protein_coding
ENSMUSG00000025001	19	38935455	38935455	1.6e-11	+	38935374	38940640	0	4	162,57,37,44,	0,3031,5096,5222	-10.8	-7.96	10.1	-1.26	-1.99	-1.19	CDS	Hells	protein_coding
ENSMUSG00000024063	17	72939325	72939325	0.00068	+	72937973	72939395	0	2	41,140,	0,1282	-3.17	-0.867	2.39	-0.186	-0.34	0.251	exon	Lbh	protein_coding
ENSMUSG00000019782	10	34002495	34002495	6.3e-34	-	34001698	34003462	0	3	92,144,91,	0,725,1673	-33.2	-30	2.94	-5.31	-6.61	-1.1	CDS	Rwdd1	protein_coding
ENSMUSG00000028010	3	129829413	129829413	5e-28	-	129828938	129830679	0	3	26,155,85,	0,398,1656	-27.3	-24.1	4.67	-1.11	-1.78	-0.774	CDS	Gar1	protein_coding
ENSMUSG00000026020	1	59698390	59698390	6.3e-38	+	59696056	59702838	0	4	43,137,65,26,	0,2266,4828,6756	-37.2	-34	5.45	-2.45	-3.39	-1.8	CDS	Nop58	protein_coding
ENSMUSG00000017548	11	79995776	79995776	0.00036	+	79995600	79999079	0	3	63,65,23,	0,144,3456	-3.44	-1.09	2.74	-0.229	-0.471	-0.684	CDS	Suz12	protein_coding
ENSMUSG00000029686	6	47497295	47497295	4.9e-09	+	47495092	47497371	0	2	149,151,	0,2128	-8.31	-5.61	2.71	-1.72	-2.55	-1.47	CDS	Cul1	protein_coding
ENSMUSG00000026739	2	18682293	18682293	5e-13	+	18681902	18683263	0	5	21,143,56,51,89,	0,320,936,1078,1272	-12.3	-9.49	3.09	-1.46	-2.21	-1.08	CDS	Bmi1	protein_coding
ENSMUSG00000027374	2	127595739	127595739	3.8e-08	+	127594511	127595815	0	2	58,152,	0,1152	-7.42	-4.76	1.46	-2.36	-3.29	-0.699	CDS	Mrps5	protein_coding
ENSMUSG00000028127	3	121779625	121779625	0.00071	-	121777060	121784075	0	4	6,143,57,65,	0,2494,4867,6950	-3.15	-0.85	3.01	-0.265	-0.571	0.678	CDS	Abcd3	protein_coding
ENSMUSG00000017801	11	101088989	101088989	0.0048	+	101088947	101089253	0	2	85,35,	0,271	-2.32	-0.168	1.58	-0.257	-0.541	-0.508	CDS	Mlx	protein_coding
ENSMUSG00000024404	18	12143012	12143012	0.0019	+	12142961	12148837	0	2	102,47,	0,5829	-2.72	-0.486	1.59	-3.92	-5.08	2.12	CDS	Riok3	protein_coding
ENSMUSG00000022685	16	13654516	13654516	3.7e-05	-	13652665	13654584	0	2	45,136,	0,1783	-4.43	-1.99	1.94	-0.992	-1.62	-1.01	CDS	Parn	protein_coding
ENSMUSG00000017781	11	75603438	75603438	0.00025	+	75598520	75609167	0	5	28,101,11,8,63,	0,4868,5204,9586,10584	-3.6	-1.24	2.74	-2.6	-3.56	-1.72	CDS	Pitpna	protein_coding
ENSMUSG00000028719	4	114964958	114964958	4.9e-07	-	114963103	114969230	0	4	58,77,153,13,	0,252,1779,6114	-6.31	-3.72	2.38	-3.65	-4.76	-1.54	CDS	Cmpk1	protein_coding
ENSMUSG00000022035	14	65856750	65856750	0.00023	+	65856462	65856808	0	2	65,115,	0,231	-3.63	-1.26	1.38	-2.09	-2.97	-0.959	exon	Ccdc25	protein_coding
ENSMUSG00000033671	1	155959780	155959780	0.00095	-	155959730	155962480	0	3	101,44,6,	0,1413,2744	-3.02	-0.733	2.46	-0.192	-0.368	0.478	CDS	Cep350	protein_coding
ENSMUSG00000031467	8	18868950	18868950	0.00048	+	18861543	18870899	0	3	3,116,62,	0,7349,9294	-3.32	-0.993	2.99	-1.06	-1.73	-3.04	CDS	Agpat5	protein_coding
ENSMUSG00000003226	10	58454648	58454648	2.5e-11	+	58452035	58455328	0	4	16,112,153,110,	0,1276,2537,3183	-10.6	-7.83	3.51	-0.179	-0.29	-0.0197	CDS	Ranbp2	protein_coding
ENSMUSG00000025940	1	16677024	16677024	0.0065	+	16667708	16677082	0	2	65,115,	0,9259	-2.19	-0.0817	4.57	-0.179	-0.26	0.862	CDS	Tmem70	protein_coding
ENSMUSG00000022663	16	45165950	45165950	5e-31	+	45159111	45166019	0	3	60,42,137,	0,3294,6771	-30.3	-27.1	6.03	-3.67	-4.79	-1.69	exon	Atg3	protein_coding
ENSMUSG00000037400	3	35778082	35778082	4.5e-05	+	35755994	35782558	0	3	17,117,47,	0,22030,26517	-4.35	-1.92	4.12	-1.05	-1.71	3.49	exon	Atp11b	protein_coding
ENSMUSG00000032299	9	57155534	57155534	0.027	-	57155481	57155914	0	2	107,13,	0,420	-1.57	0	7.32	-0.131	-0.146	-0.585	exon	Commd4	protein_coding
ENSMUSG00000031578	8	31166128	31166128	5e-17	-	31164770	31166203	0	2	2,149,	0,1284	-16.3	-13.3	2.05	-0.995	-1.62	-0.917	CDS	Mak16	protein_coding
ENSMUSG00000027091	2	83658589	83658589	0.00016	+	83658558	83660067	0	2	63,58,	0,1451	-3.79	-1.4	1.89	-3.24	-4.28	-1.99	CDS	Zc3h15	protein_coding
ENSMUSG00000042446	4	126907141	126907141	0.029	-	126906628	126907197	0	2	8,112,	0,457	-1.54	0	2.59	-0.141	-0.151	0	CDS	Zmym4	protein_coding
ENSMUSG00000026305	1	91105197	91105197	7.1e-06	+	91103311	91105269	0	2	7,143,	0,1815	-5.15	-2.64	1.99	-0.237	-0.494	-0.333	CDS	Lrrfip1	protein_coding
ENSMUSG00000028312	4	52450891	52450891	3.8e-07	+	52449321	52450964	0	3	110,45,145,	0,289,1498	-6.42	-3.82	2.5	-0.201	-0.392	0.193	CDS	Smc2	protein_coding
ENSMUSG00000031133	X	57243469	57243469	0.015	-	57243423	57244662	0	2	92,58,	0,1181	-1.81	0	8.23	-0.105	-0.105	0	CDS	Arhgef6	protein_coding
ENSMUSG00000014504	18	34336258	34336258	1.4e-09	+	34334468	34336419	0	2	100,321,	0,1630	-8.84	-6.11	2.17	-3.43	-4.5	-0.636	exon	Srp19	protein_coding
ENSMUSG00000030924	7	119801283	119801283	0.0035	+	119799635	119801337	0	2	42,108,	0,1594	-2.45	-0.269	10.1	-0.164	-0.196	0.678	CDS	Rexo5	protein_coding
ENSMUSG00000064138	13	77834605	77834605	2e-12	+	77802500	77837329	0	4	3,66,192,98,	0,22822,32009,34731	-11.7	-8.83	3.96	-0.201	-0.392	-0.146	CDS	Fam172a	protein_coding
ENSMUSG00000041247	16	19673509	19673509	0.00087	-	19673458	19699691	0	3	103,58,79,	0,2564,26154	-3.06	-0.773	12.8	-0.14	-0.15	0.206	CDS	Lamp3	protein_coding
ENSMUSG00000054408	8	54523153	54523153	2.5e-12	-	54522911	54526508	0	3	484,116,58,	0,2029,3539	-11.6	-8.8	3.58	-3.77	-4.91	-1.38	three_prime_utr	Spcs3	protein_coding
ENSMUSG00000037808	9	13831047	13831047	7.9e-19	+	13829732	13831114	0	2	47,133,	0,1249	-18.1	-15.1	3.64	-0.357	-0.733	0.467	CDS	Fam76b	protein_coding
ENSMUSG00000027363	2	126729237	126729237	6.3e-55	+	126720050	126729315	0	3	119,86,156,	0,5294,9109	-54.2	-50.8	3.04	-0.416	-0.842	0.224	CDS	Usp8	protein_coding
ENSMUSG00000056342	11	23473231	23473231	0.00026	+	23473012	23474309	0	3	42,125,44,	0,157,1253	-3.58	-1.22	14.6	-0.203	-0.398	-1.68	CDS	Usp34	protein_coding
ENSMUSG00000046230	19	16759983	16759983	0.0015	-	16759624	16760027	0	2	64,87,	0,316	-2.82	-0.57	2.95	-0.894	-1.49	2.81	CDS	Vps13a	protein_coding
ENSMUSG00000026155	1	23891910	23891910	5e-07	-	23871513	23891961	0	4	5,76,86,102,	0,4860,6195,20346	-6.3	-3.7	2.44	-0.452	-0.896	0.46	CDS	Smap1	protein_coding
ENSMUSG00000041632	13	99403542	99403542	0.0062	+	99403503	99405029	0	2	79,42,	0,1484	-2.21	-0.0895	3.48	-0.325	-0.684	-2.04	CDS	Mrps27	protein_coding
ENSMUSG00000022536	16	5036326	5036326	1e-14	-	5029335	5036418	0	5	72,51,57,87,183,	0,167,849,2551,6900	-14	-11.1	1.98	-13.2	-15	-1.66	CDS	Glyr1	protein_coding
ENSMUSG00000008859	13	17888593	17888593	2e-11	-	17882482	17893257	0	3	19,175,136,	0,6024,10639	-10.7	-7.91	1.8	-13.8	-15.6	-1.53	CDS	Rala	protein_coding
ENSMUSG00000024287	18	9963870	9963870	1.3e-05	+	9963292	9968786	0	3	19,96,36,	0,530,5458	-4.9	-2.42	3.25	-1.18	-1.88	-2.32	CDS	Thoc1	protein_coding
ENSMUSG00000022881	16	23115776	23115776	3.4e-08	-	23114724	23115839	0	3	20,121,125,	0,650,990	-7.47	-4.81	6.71	-0.648	-1.19	-1.29	CDS	Rfc4	protein_coding
ENSMUSG00000022844	16	35438146	35438146	7.1e-06	-	35429954	35453470	0	4	30,68,61,20,	0,8158,19448,23496	-5.15	-2.65	2.4	-0.579	-1.08	-0.953	CDS	Pdia5	protein_coding
ENSMUSG00000041268	9	54399989	54399989	0.00013	-	54398069	54400038	0	2	54,97,	0,1872	-3.88	-1.48	9.15	-0.177	-0.227	-0.71	CDS	Dmxl2	protein_coding
ENSMUSG00000048285	12	70877211	70877211	0.0013	+	70872568	70878479	0	3	13,104,63,	0,4591,5848	-2.87	-0.605	2.4	-0.183	-0.326	-0.348	CDS	Frmd6	protein_coding
ENSMUSG00000026499	1	180734432	180734432	3e-07	+	180733239	180734489	0	2	68,113,	0,1137	-6.53	-3.92	1.47	-8.11	-9.59	-0.899	exon	Acbd3	protein_coding
ENSMUSG00000026771	2	23544828	23544828	2.5e-15	-	23544759	23545254	0	2	138,102,	0,393	-14.6	-11.7	5.25	-0.229	-0.462	-0.453	CDS	Spopl	protein_coding
ENSMUSG00000037933	13	49369596	49369596	0.003	+	49369551	49375247	0	2	90,31,	0,5665	-2.52	-0.326	1.68	-0.226	-0.448	-0.415	CDS	Bicd2	protein_coding
ENSMUSG00000020705	11	106224858	106224858	6.3e-48	+	106224299	106230338	0	4	19,151,62,9,	0,484,4463,6030	-47.2	-43.8	4.31	-0.567	-1.06	-0.493	CDS	Ddx42	protein_coding
ENSMUSG00000056919	9	87246676	87246676	0.00018	-	87246273	87246737	0	2	59,122,	0,342	-3.74	-1.37	13.7	-0.141	-0.152	-0.17	CDS	Cep162	protein_coding
ENSMUSG00000028899	4	132289383	132289383	5.4e-06	+	132289338	132291951	0	2	91,89,	0,2524	-5.27	-2.76	2.01	-0.788	-1.36	-1.12	CDS	Taf12	protein_coding
ENSMUSG00000037138	1	38627140	38627140	6.8e-06	-	38536884	38627192	0	3	62,75,104,	0,2042,90204	-5.17	-2.67	2.95	-0.257	-0.541	-0.554	start_codon	Aff3	protein_coding
ENSMUSG00000030421	7	37981701	37981701	6e-04	-	37981657	37982930	0	2	89,61,	0,1212	-3.22	-0.905	2.48	-0.176	-0.224	0.126	CDS	Uri1	protein_coding
ENSMUSG00000039753	5	43773513	43773513	3.5e-08	-	43768216	43773583	0	3	34,96,140,	0,2520,5227	-7.46	-4.8	2.26	-0.992	-1.62	-0.679	CDS	Fbxl5	protein_coding
ENSMUSG00000060073	12	70993046	70993046	5e-10	+	70986931	70993531	0	5	4,66,47,68,26,	0,1492,3553,6081,6574	-9.3	-6.56	1.71	-2.08	-2.96	-0.872	CDS	Psma3	protein_coding
ENSMUSG00000032096	9	44758982	44758982	4e-14	-	44758905	44760047	0	2	155,86,	0,1056	-13.4	-10.5	1.79	-6.87	-8.28	-1.05	CDS	Arcn1	protein_coding
ENSMUSG00000028710	4	115788322	115788322	1.1e-09	+	115788274	115796762	0	5	96,51,63,51,8,	0,2306,2948,7129,8480	-8.95	-6.22	5.11	-1.42	-2.16	-2.55	CDS	Atpaf1	protein_coding
ENSMUSG00000022974	16	91044064	91044064	0.0016	-	91042619	91044124	0	2	62,119,	0,1386	-2.79	-0.546	1.48	-0.179	-0.264	-0.00487	CDS	Paxbp1	protein_coding
ENSMUSG00000020640	12	4629617	4629617	0.015	+	4627991	4629690	0	2	5,146,	0,1553	-1.81	0	8.23	-0.131	-0.141	0.415	CDS	Itsn2	protein_coding
ENSMUSG00000020572	12	32830244	32830244	1.3e-15	+	32820808	32833102	0	3	101,157,71,	0,9358,12223	-14.9	-12	1.88	-4.72	-5.96	0.968	CDS	Nampt	protein_coding
ENSMUSG00000027091	2	83658110	83658110	1.2e-05	+	83657090	83658212	0	2	37,204,	0,918	-4.93	-2.44	1.6	-5.12	-6.38	-1.47	CDS	Zc3h15	protein_coding
ENSMUSG00000022680	16	13879498	13879498	3.2e-17	-	13876140	13881615	0	3	27,147,7,	0,3285,5468	-16.5	-13.5	2.26	-0.179	-0.279	0.0135	CDS	Pdxdc1	protein_coding
ENSMUSG00000033228	15	96432373	96432373	1.6e-14	-	96424882	96438205	0	5	2,65,101,78,24,	0,6898,7441,10037,13299	-13.8	-10.9	2.4	-0.417	-0.845	0.371	CDS	Scaf11	protein_coding
ENSMUSG00000020326	11	40752285	40752285	5.2e-07	-	40752214	40753843	0	2	143,36,	0,1593	-6.28	-3.69	1.59	-1.03	-1.67	-0.712	CDS	Ccng1	protein_coding
ENSMUSG00000046111	9	15350863	15350863	0.00071	-	15346961	15350916	0	2	75,106,	0,3849	-3.15	-0.85	10.1	-0.325	-0.686	-2.43	CDS	Cep295	protein_coding
ENSMUSG00000022973	16	90957635	90957635	0.01	-	90957599	90960291	0	2	73,48,	0,2644	-2	0	5.49	-0.158	-0.18	-0.585	CDS	Synj1	protein_coding
ENSMUSG00000047193	9	7174828	7174828	0.004	-	7174781	7175328	0	2	94,87,	0,460	-2.4	-0.234	4.88	-0.201	-0.391	-0.816	CDS	Dync2h1	protein_coding
ENSMUSG00000035161	14	62759295	62759295	0.0013	-	62759240	62760206	0	2	110,41,	0,925	-2.9	-0.637	2.93	-0.242	-0.512	-1	CDS	Ints6	protein_coding
ENSMUSG00000005609	7	111035325	111035325	0.0015	+	111034391	111035364	0	2	74,77,	0,896	-2.82	-0.57	2.67	-0.437	-0.874	-1.36	CDS	Ctr9	protein_coding
ENSMUSG00000025198	19	44056158	44056158	8.1e-08	-	44047679	44059051	0	4	47,59,74,1,	0,1442,8442,11371	-7.09	-4.45	2.36	-0.812	-1.39	-0.98	CDS	Erlin1	protein_coding
ENSMUSG00000090779	14	34501938	34501938	0.0049	+	34501883	34502185	0	2	111,66,	0,236	-2.31	-0.163	10.1	-0.131	-0.141	-0.415	exon	Gm17110	antisense_RNA
ENSMUSG00000022110	14	73581747	73581747	1.3e-25	+	73579386	73590571	0	3	98,139,64,	0,2292,11121	-24.9	-21.8	6.98	-8.34	-9.83	-2.79	CDS	Sucla2	protein_coding
ENSMUSG00000032285	9	54706172	54706172	2.1e-09	+	54706101	54708480	0	2	142,98,	0,2281	-8.68	-5.96	3.7	-0.229	-0.465	-0.475	CDS	Dnaja4	protein_coding
ENSMUSG00000101751	1	85513161	85513161	0.046	+	85512901	85513209	0	2	22,96,	0,212	-1.34	0	6.4	-0.131	-0.146	-0.585	exon	Gm2427	unprocessed_pseudogene
ENSMUSG00000027035	2	69050861	69050861	0.0087	+	69047179	69050944	0	2	16,165,	0,3600	-2.06	0	9.15	-0.229	-0.47	1.85	CDS	Cers6	protein_coding
ENSMUSG00000063077	4	149275051	149275051	0.0059	-	149275007	149276879	0	2	88,33,	0,1839	-2.23	-0.0974	1.62	-0.179	-0.268	0.11	CDS	Kif1b	protein_coding
ENSMUSG00000055817	17	83755616	83755616	0.00056	+	83753914	83755675	0	2	3,117,	0,1644	-3.25	-0.929	2.08	-0.404	-0.815	-1.01	three_prime_utr	Mta3	protein_coding
ENSMUSG00000040549	2	91550610	91550610	5.5e-08	+	91548904	91550669	0	2	63,118,	0,1647	-7.26	-4.61	1.81	-0.542	-1.02	-0.412	CDS	Ckap5	protein_coding
ENSMUSG00000033813	1	4889549	4889549	1.6e-16	+	4889496	4891961	0	3	106,57,47,	0,1243,2418	-15.8	-12.8	1.95	-10.2	-11.8	-1.8	CDS	Tcea1	protein_coding
ENSMUSG00000038172	4	83253017	83253017	0.004	-	83247697	83256079	0	3	21,65,35,	0,5288,8347	-2.4	-0.233	3.66	-0.158	-0.185	-0.222	CDS	Ttc39b	protein_coding
ENSMUSG00000020463	11	29211196	29211196	1.3e-10	+	29211138	29211669	0	2	117,63,	0,468	-9.89	-7.12	3.07	-2.67	-3.64	1.94	CDS	Ppp4r3b	protein_coding
ENSMUSG00000040407	5	3957735	3957735	4.5e-07	+	3957671	3960163	0	2	129,52,	0,2440	-6.35	-3.75	3.27	-1.03	-1.68	1.7	CDS	Akap9	protein_coding
ENSMUSG00000024695	19	12795045	12795045	0.001	-	12790282	12795107	0	2	27,124,	0,4701	-3	-0.716	1.38	-3.78	-4.92	-1.38	exon	Zfp91	protein_coding
ENSMUSG00000039737	5	136191942	136191942	1.2e-08	-	136181436	136194351	0	4	60,68,86,55,	0,8115,10463,12860	-7.93	-5.25	2.07	-5.02	-6.27	-1.61	CDS	Prkrip1	protein_coding
ENSMUSG00000028410	4	40724107	40724107	5.8e-05	+	40724065	40726140	0	2	85,36,	0,2039	-4.24	-1.82	1.49	-0.238	-0.5	-0.295	CDS	Dnaja1	protein_coding
ENSMUSG00000034480	X	129804106	129804106	1.1e-07	+	129804023	129821282	0	2	166,44,	0,17215	-6.96	-4.33	2.36	-0.257	-0.542	-0.308	CDS	Diaph2	protein_coding
ENSMUSG00000025979	1	55152738	55152738	7.9e-18	+	55150969	55152802	0	2	113,128,	0,1705	-17.1	-14.2	13.2	-1.56	-2.34	-2.48	exon	Mob4	protein_coding
ENSMUSG00000024483	18	36641640	36641640	0.016	+	36641588	36642941	0	2	105,16,	0,1337	-1.8	0	1.53	-0.25	-0.525	-0.385	CDS	Ankhd1	protein_coding
ENSMUSG00000022476	15	81918717	81918717	2.6e-08	-	81917388	81922424	0	4	13,64,87,16,	0,879,1286,5020	-7.58	-4.92	2.31	-0.933	-1.54	-1.18	CDS	Polr3h	protein_coding
ENSMUSG00000002111	2	91115220	91115220	1.6e-18	+	91114403	91115367	0	2	7,293,	0,671	-17.8	-14.8	10.1	-0.179	-0.266	-0.0338	CDS	Spi1	protein_coding
ENSMUSG00000029407	5	92167083	92167083	0.00056	+	92167039	92170707	0	3	89,56,35,	0,238,3633	-3.25	-0.933	1.76	-0.508	-0.98	-0.829	CDS	Uso1	protein_coding
ENSMUSG00000041153	4	16008658	16008658	0.0022	-	16006460	16008717	0	2	33,117,	0,2140	-2.66	-0.436	3.09	-0.15	-0.167	0	exon	Osgin2	protein_coding
ENSMUSG00000020608	12	11282399	11282399	1.6e-13	+	11279734	11283131	0	4	7,62,81,61,	0,606,2625,3336	-12.8	-9.92	2.05	-0.352	-0.726	-0.328	CDS	Smc6	protein_coding
ENSMUSG00000059119	7	143535693	143535693	4.3e-06	-	143534405	143535918	0	3	12,87,21,	0,1245,1492	-5.37	-2.85	1.34	-3.84	-4.99	-0.986	CDS	Nap1l4	protein_coding
ENSMUSG00000039634	4	49522439	49522439	0.025	+	49521562	49529018	0	3	33,85,2,	0,835,7454	-1.61	0	3.2	-0.179	-0.24	-0.737	CDS	Zfp189	protein_coding
ENSMUSG00000032279	9	54596085	54596085	1.6e-26	+	54595239	54596170	0	2	41,169,	0,762	-25.8	-22.7	4.23	-1.9	-2.75	-1.63	CDS	Idh3a	protein_coding
ENSMUSG00000022437	15	84199825	84199825	0.00032	+	84198626	84200300	0	3	35,107,8,	0,1146,1666	-3.5	-1.15	1.85	-0.779	-1.35	-1.2	CDS	Samm50	protein_coding
ENSMUSG00000019813	10	41740882	41740882	0.0065	-	41731051	41740925	0	2	64,86,	0,9788	-2.19	-0.0817	8.23	-0.179	-0.25	1	CDS	Cep57l1	protein_coding
ENSMUSG00000028954	5	24694784	24694784	2.3e-07	+	24692934	24694870	0	2	40,171,	0,1765	-6.63	-4.02	1.61	-6.15	-7.5	-1.72	exon	Nub1	protein_coding
ENSMUSG00000034480	X	129939437	129939437	3e-06	+	129939261	129942950	0	3	58,70,52,	0,141,3637	-5.52	-2.99	3.32	-0.221	-0.438	0.544	CDS	Diaph2	protein_coding
ENSMUSG00000037149	12	13240600	13240600	2.5e-11	-	13240558	13242312	0	3	84,84,13,	0,292,1741	-10.6	-7.83	1.77	-1.11	-1.78	-0.726	CDS	Ddx1	protein_coding
ENSMUSG00000003316	8	111200178	111200178	1e-15	-	111197805	111201555	0	3	3,87,30,	0,2330,3720	-15	-12.1	2.13	-0.191	-0.365	0.0965	CDS	Glg1	protein_coding
ENSMUSG00000051910	7	115801409	115801409	0.028	-	115777220	115801451	0	2	38,83,	0,24148	-1.56	0	4.57	-0.154	-0.225	-1	CDS	Sox6	protein_coding
ENSMUSG00000028945	5	24810177	24810177	1.3e-40	-	24807605	24810219	0	4	47,57,83,84,	0,142,747,2530	-39.9	-36.6	4.46	-2.28	-3.19	-1.3	exon	Rheb	protein_coding
ENSMUSG00000022957	16	91784109	91784109	5.5e-10	+	91784064	91793632	0	3	91,64,26,	0,1223,9542	-9.26	-6.51	2.6	-0.468	-0.92	-0.773	CDS	Itsn1	protein_coding
ENSMUSG00000032042	9	35212446	35212446	1.3e-23	+	35212381	35212828	0	2	130,109,	0,338	-22.9	-19.8	2.74	-0.68	-1.23	0.465	CDS	Srpr	protein_coding
ENSMUSG00000020541	11	90673704	90673704	0.015	-	90672869	90673745	0	2	68,82,	0,794	-1.81	0	8.23	-0.154	-0.333	-2.32	CDS	Tom1l1	protein_coding
ENSMUSG00000067367	5	38230619	38230619	2.8e-08	+	38227957	38230679	0	3	5,84,119,	0,92,2603	-7.55	-4.89	1.52	-7.23	-8.64	-1.64	CDS	Lyar	protein_coding
ENSMUSG00000040652	9	65686268	65686268	1e-04	+	65676761	65686341	0	2	4,146,	0,9434	-4	-1.6	1.74	-2.75	-3.73	1.75	CDS	Oaz2	protein_coding
ENSMUSG00000032328	9	79775197	79775197	6.5e-05	-	79775144	79776225	0	2	107,73,	0,1008	-4.19	-1.77	1.79	-3.35	-4.4	-1.82	CDS	Tmem30a	protein_coding
ENSMUSG00000021759	13	112801236	112801236	2.5e-06	+	112801206	112834918	0	2	60,60,	0,33652	-5.6	-3.05	2.34	-0.785	-1.35	-1.72	CDS	Plpp1	protein_coding
ENSMUSG00000026874	2	35039702	35039702	0.01	-	35039268	35039734	0	2	57,64,	0,402	-2	0	5.49	-0.182	-0.309	-1.81	CDS	Hc	protein_coding
ENSMUSG00000009535	18	68307728	68307728	6.3e-11	+	68307669	68309412	0	2	118,92,	0,1651	-10.2	-7.4	3.38	-1.01	-1.65	-1.44	CDS	Rnmt	protein_coding
ENSMUSG00000031715	8	80733768	80733768	2.5e-07	-	80730114	80733848	0	2	81,159,	0,3575	-6.61	-4	1.62	-2.16	-3.05	-0.794	CDS	Smarca5	protein_coding
ENSMUSG00000014195	11	100590954	100590954	1.8e-05	-	100589916	100591023	0	2	73,137,	0,970	-4.74	-2.27	3.51	-0.851	-1.44	-1.44	CDS	Dnajc7	protein_coding
ENSMUSG00000048118	12	71037156	71037156	0.0083	+	71037124	71037325	0	2	65,55,	0,146	-2.08	0	1.97	-0.229	-0.478	0.822	CDS	Arid4a	protein_coding
ENSMUSG00000024480	18	46780703	46780703	1.1e-07	+	46758034	46780746	0	3	80,72,86,	0,21153,22626	-6.96	-4.32	1.96	-0.196	-0.379	-0.149	CDS	Ap3s1	protein_coding
ENSMUSG00000052889	7	122289432	122289432	0.0024	+	122289348	122290038	0	2	169,11,	0,679	-2.62	-0.403	8.23	-0.141	-0.154	-0.263	CDS	Prkcb	protein_coding
ENSMUSG00000017146	11	101533982	101533982	0.00017	-	101532153	101535583	0	3	6,89,56,	0,1785,3374	-3.77	-1.39	4.27	-0.174	-0.219	0.206	CDS	Brca1	protein_coding
ENSMUSG00000071014	4	40277681	40277681	0.00083	-	40270799	40277710	0	3	48,45,58,	0,2010,6853	-3.08	-0.782	2.74	-0.737	-1.3	-1.21	CDS	Ndufb6	protein_coding
ENSMUSG00000056919	9	87248453	87248453	0.0095	-	87248408	87253992	0	2	90,61,	0,5523	-2.02	0	3.29	-0.244	-0.515	1.84	CDS	Cep162	protein_coding
ENSMUSG00000053774	16	32360041	32360041	2.3e-10	+	32352929	32369344	0	4	17,68,66,30,	0,7078,14414,16385	-9.64	-6.87	2.15	-1.99	-2.84	-1.19	CDS	Ubxn7	protein_coding
ENSMUSG00000030421	7	37967453	37967453	0.004	-	37967418	37969429	0	2	71,50,	0,1961	-2.4	-0.234	5.95	-0.221	-0.439	-2	CDS	Uri1	protein_coding
ENSMUSG00000034066	1	93567458	93567458	5.6e-05	+	93561170	93567501	0	3	16,79,85,	0,2138,6246	-4.25	-1.83	2.32	-0.334	-0.697	-0.684	CDS	Farp2	protein_coding
ENSMUSG00000018189	1	143798441	143798441	0.00037	+	143797053	143799993	0	3	33,103,73,	0,1337,2867	-3.43	-1.08	12.8	-0.225	-0.446	-0.344	CDS	Uchl5	protein_coding
ENSMUSG00000053199	9	51816780	51816780	0.0083	+	51816719	51821190	0	2	122,28,	0,4443	-2.08	0	2.01	-0.179	-0.256	-0.152	CDS	Arhgap20	protein_coding
ENSMUSG00000040520	4	26340466	26340466	0.025	-	26336710	26340517	0	2	20,101,	0,3706	-1.61	0	4.57	-0.154	-0.234	-1.32	CDS	Manea	protein_coding
ENSMUSG00000001891	11	21332492	21332492	0.0012	-	21332435	21333690	0	2	114,66,	0,1189	-2.92	-0.649	2.54	-0.381	-0.771	-0.942	CDS	Ugp2	protein_coding
ENSMUSG00000030761	7	98097430	98097430	0.0041	-	98097187	98097474	0	2	34,87,	0,200	-2.39	-0.228	4.12	-0.186	-0.342	-1.22	CDS	Myo7a	protein_coding
ENSMUSG00000053907	6	72436472	72436472	2.5e-57	-	72436319	72436853	0	3	21,113,106,	0,97,428	-56.6	-53.2	2.46	-8.44	-9.94	0.951	CDS	Mat2a	protein_coding
ENSMUSG00000029298	5	105094212	105094212	0.0012	-	105094157	105094490	0	2	110,41,	0,292	-2.92	-0.647	9.15	-0.133	-0.136	0.263	exon	Gbp9	protein_coding
ENSMUSG00000027035	2	69071389	69071389	0.0035	+	69068752	69071447	0	2	5,116,	0,2579	-2.45	-0.269	6.4	-0.131	-0.15	-0.322	CDS	Cers6	protein_coding
ENSMUSG00000058006	4	32672894	32672894	0.013	+	32671577	32672958	0	2	53,128,	0,1253	-1.89	0	2.09	-0.229	-0.455	0.69	CDS	Mdn1	protein_coding
ENSMUSG00000040843	1	165220146	165220146	0.011	-	165220099	165222499	0	2	95,55,	0,2345	-1.96	0	2.16	-1.04	-1.7	-2.68	CDS	Tiprl	protein_coding
ENSMUSG00000021877	14	26646698	26646698	3.7e-07	+	26639264	26646944	0	3	12,81,57,	0,7394,7623	-6.43	-3.82	4.57	-0.296	-0.621	-0.301	CDS	Arf4	protein_coding
ENSMUSG00000021171	12	116318896	116318896	3.2e-05	+	116318854	116319057	0	2	84,66,	0,137	-4.49	-2.04	2.25	-0.179	-0.242	0.0682	CDS	Esyt2	protein_coding
ENSMUSG00000026914	2	61776719	61776719	4.7e-05	+	61776658	61783891	0	2	122,59,	0,7174	-4.33	-1.9	2.29	-1.16	-1.87	-1.25	CDS	Psmd14	protein_coding
ENSMUSG00000028842	4	126407778	126407778	0.00013	-	126404381	126417328	0	3	32,167,101,	0,3314,12846	-3.89	-1.49	5.72	-0.16	-0.188	0.152	CDS	Ago3	protein_coding
ENSMUSG00000028691	4	116693781	116693781	5.1e-09	+	116692998	116699212	0	3	7,131,42,	0,718,6172	-8.29	-5.59	1.66	-14.2	-16	-2.32	CDS	Prdx1	protein_coding
ENSMUSG00000022668	16	44743802	44743802	3.6e-05	-	44742592	44745350	0	3	11,131,68,	0,1145,2690	-4.44	-2	7.62	-0.179	-0.272	0.933	CDS	Gtpbp8	protein_coding
ENSMUSG00000001833	9	25288250	25288250	5.6e-07	+	25286721	25289636	0	3	47,135,59,	0,1462,2856	-6.25	-3.66	2.17	-0.351	-0.725	-0.488	exon	Sept7	protein_coding
ENSMUSG00000074785	10	94794637	94794637	1.7e-05	-	94793259	94794689	0	3	31,75,104,	0,1156,1326	-4.77	-2.29	5.18	-0.179	-0.29	0.531	CDS	Plxnc1	protein_coding
ENSMUSG00000032410	9	95969287	95969287	0.003	+	95967804	95969481	0	3	5,110,35,	0,1428,1642	-2.53	-0.333	2.1	-0.295	-0.617	0.804	CDS	Xrn1	protein_coding
ENSMUSG00000021716	13	104837423	104837423	0.00036	+	104834259	104837483	0	2	61,119,	0,3105	-3.44	-1.09	2.68	-1.01	-1.65	-1.41	CDS	Srek1ip1	protein_coding
ENSMUSG00000091028	9	3002252	3002252	0.006	+	3001368	3002300	0	3	76,7,95,	0,681,837	-2.22	-0.0974	6.4	-0.169	-0.209	-1	CDS	Gm10722	protein_coding
ENSMUSG00000032314	9	55487468	55487468	0.00017	-	55487423	55488854	0	2	90,29,	0,1402	-3.78	-1.4	1.54	-2.09	-2.97	-1.47	CDS	Etfa	protein_coding
ENSMUSG00000022663	16	45171699	45171699	3.2e-36	+	45166940	45175249	0	4	89,71,108,1,	0,2925,4705,8308	-35.5	-32.3	4.73	-7.95	-9.4	-1.4	exon	Atg3	protein_coding
ENSMUSG00000062949	X	60307236	60307236	0.00026	-	60304279	60309762	0	3	53,81,47,	0,2917,5436	-3.58	-1.22	3.92	-0.257	-0.539	-1.39	CDS	Atp11c	protein_coding
ENSMUSG00000024589	18	65155286	65155286	0.00087	+	65106532	65155699	0	4	14,51,62,54,	0,37263,48723,49113	-3.06	-0.773	5.79	-0.164	-0.197	-0.022	CDS	Nedd4l	protein_coding
ENSMUSG00000029276	5	107573839	107573839	0.0062	-	107573757	107575246	0	2	165,15,	0,1474	-2.21	-0.0895	8.23	-0.179	-0.269	-1.42	three_prime_utr	Glmn	protein_coding
ENSMUSG00000028455	4	43029605	43029605	0.0032	-	43029574	43029826	0	2	63,57,	0,195	-2.5	-0.305	1.39	-3.24	-4.27	-1.76	CDS	Stoml2	protein_coding
ENSMUSG00000005656	12	54768045	54768045	0.0027	-	54765616	54768089	0	2	63,87,	0,2386	-2.57	-0.366	2.29	-0.414	-0.836	-1.07	CDS	Snx6	protein_coding
ENSMUSG00000032411	9	96223145	96223145	4.2e-07	+	96202144	96232713	0	3	44,105,32,	0,20949,30537	-6.38	-3.78	13.7	-0.203	-0.4	-0.848	five_prime_utr	Tfdp2	protein_coding
ENSMUSG00000024592	18	56957819	56957819	0.0017	-	56957717	56958559	0	2	204,37,	0,805	-2.78	-0.536	10.1	-0.83	-1.41	-2.58	CDS	C330018D20Rik	protein_coding
ENSMUSG00000024246	17	81054466	81054466	0.00043	-	81054400	81055822	0	2	133,48,	0,1374	-3.37	-1.04	2.67	-0.211	-0.418	0.571	CDS	Thumpd2	protein_coding
ENSMUSG00000034021	5	150748185	150748185	0.00095	+	150748124	150748483	0	2	123,28,	0,331	-3.02	-0.736	3.32	-0.186	-0.342	-0.515	CDS	Pds5b	protein_coding
ENSMUSG00000041935	15	3989640	3989640	0.00095	-	3989595	3991806	0	2	91,89,	0,2122	-3.02	-0.736	3.32	-0.579	-1.08	-1.65	CDS	AW549877	protein_coding
ENSMUSG00000028057	3	88729168	88729168	3.7e-07	+	88726405	88729226	0	2	66,115,	0,2706	-6.43	-3.83	2.07	-2.06	-2.94	-1.44	exon	Rit1	protein_coding
ENSMUSG00000027714	3	36556951	36556951	0.00059	+	36556906	36560042	0	2	91,60,	0,3076	-3.23	-0.911	3.25	-0.225	-0.445	-1.42	exon	Exosc9	protein_coding
ENSMUSG00000068036	17	13804046	13804046	2e-12	+	13803958	13809030	0	3	176,116,99,	0,3318,4973	-11.7	-8.85	4.77	-0.262	-0.56	0.246	CDS	Afdn	protein_coding
ENSMUSG00000041408	14	34677141	34677141	1e-34	+	34674227	34677330	0	2	133,377,	0,2726	-34	-30.8	3.44	-6.87	-8.26	-1.5	CDS	Wapl	protein_coding
ENSMUSG00000028106	3	95786395	95786395	0.0095	-	95786340	95787292	0	2	111,9,	0,943	-2.02	0	1.87	-0.187	-0.347	0.434	CDS	Rprd2	protein_coding
ENSMUSG00000001157	6	86732952	86732952	0.003	-	86726129	86732994	0	2	67,84,	0,6781	-2.53	-0.336	2.17	-0.184	-0.335	0.36	CDS	Gmcl1	protein_coding
ENSMUSG00000021000	12	59160220	59160220	0.0027	+	59159624	59162896	0	3	13,91,16,	0,551,3256	-2.57	-0.366	2.29	-0.252	-0.532	1.05	CDS	Ctage5	protein_coding
ENSMUSG00000029407	5	92158441	92158441	2e-29	+	92152514	92166556	0	4	13,65,77,26,	0,337,5889,14016	-28.7	-25.5	3.61	-3.08	-4.11	-1.48	CDS	Uso1	protein_coding
ENSMUSG00000041415	12	104731926	104731926	0.0055	-	104731865	104737796	0	2	122,28,	0,5903	-2.26	-0.122	2.32	-0.195	-0.372	-0.553	five_prime_utr	Dicer1	protein_coding
ENSMUSG00000027014	2	77924613	77924613	2.9e-05	-	77924571	77926079	0	2	84,37,	0,1471	-4.54	-2.09	1.41	-2.92	-3.91	1	CDS	Cwc22	protein_coding
ENSMUSG00000041215	16	20156974	20156974	2e-11	+	20154166	20157063	0	2	63,177,	0,2720	-10.7	-7.92	3.47	-0.191	-0.365	-0.193	CDS	Yeats2	protein_coding
ENSMUSG00000026605	1	189682897	189682897	2e-52	-	189682394	189683843	0	3	58,107,76,	0,450,1373	-51.7	-48.3	3.58	-1.06	-1.72	0.674	CDS	Cenpf	protein_coding
ENSMUSG00000026535	1	173974778	173974778	0.021	-	173972352	173974825	0	2	27,93,	0,2380	-1.67	0	1.51	-0.179	-0.295	0.151	CDS	Ifi202b	protein_coding
ENSMUSG00000025437	3	152360358	152360358	1.5e-09	+	152358647	152362990	0	4	51,153,105,111,	0,1635,3250,4232	-8.83	-6.1	5.95	-0.357	-0.734	-0.537	CDS	Usp33	protein_coding
ENSMUSG00000005871	18	34261107	34261107	1.5e-05	+	34247699	34261210	0	2	35,206,	0,13305	-4.82	-2.34	2.18	-0.65	-1.19	-0.961	CDS	Apc	protein_coding
ENSMUSG00000022701	16	43908529	43908529	4.9e-06	+	43908424	43915479	0	2	211,30,	0,7025	-5.31	-2.8	7.32	-0.403	-0.812	-0.919	CDS	Ccdc191	protein_coding
ENSMUSG00000032965	16	49703221	49703221	0.00046	+	49703174	49706176	0	2	94,86,	0,2916	-3.34	-1.01	2.29	-0.203	-0.399	0.447	CDS	Ift57	protein_coding
ENSMUSG00000047749	6	38295240	38295240	0.0028	-	38295161	38297973	0	2	158,22,	0,2790	-2.55	-0.347	2.19	-0.273	-0.584	0.945	CDS	Zc3hav1l	protein_coding
ENSMUSG00000028479	4	44066800	44066800	0.0089	-	44060226	44066846	0	3	1,87,92,	0,2860,6528	-2.05	0	5.03	-0.259	-0.548	-1.12	CDS	Gne	protein_coding
ENSMUSG00000033411	2	121977399	121977399	2.2e-06	+	121969161	121978855	0	3	118,139,44,	0,8169,9650	-5.65	-3.1	6.1	-0.473	-0.927	-0.69	CDS	Ctdspl2	protein_coding
ENSMUSG00000028967	4	150865401	150865401	0.01	+	150865266	150866385	0	3	3,77,70,	0,97,1049	-1.98	0	1.22	-3.58	-4.67	-1.32	CDS	Errfi1	protein_coding
ENSMUSG00000025650	9	108979838	108979838	0.00063	+	108978888	108980224	0	5	4,72,36,81,18,	0,325,606,910,1318	-3.2	-0.888	4.39	-0.221	-0.436	-0.585	CDS	Col7a1	protein_coding
ENSMUSG00000022538	16	30571474	30571474	0.00074	-	30571412	30573218	0	2	124,26,	0,1780	-3.13	-0.83	1.48	-0.383	-0.775	-0.496	CDS	Lsg1	protein_coding
ENSMUSG00000034243	16	36887631	36887631	4e-66	+	36887303	36891384	0	4	100,150,123,18,	0,253,2068,4063	-65.4	-62	6.89	-0.456	-0.904	0.351	CDS	Golgb1	protein_coding
ENSMUSG00000017286	11	76233944	76233944	0.0072	-	76233903	76234313	0	2	83,67,	0,343	-2.14	-0.0407	1.54	-0.263	-0.567	-0.478	CDS	Glod4	protein_coding
ENSMUSG00000001158	6	86675767	86675767	2.5e-19	-	86675476	86675864	0	2	104,193,	0,195	-18.6	-15.6	3.66	-2.94	-3.95	-1.61	three_prime_utr	Snrnp27	protein_coding
ENSMUSG00000035024	9	27044587	27044587	9.99999999999999e-283	+	27041451	27045121	0	3	104,185,71,	0,3044,3599	-282	-278	10.6	-4.18	-5.37	1.09	CDS	Ncapd3	protein_coding
ENSMUSG00000031201	X	75450020	75450020	9.5e-08	+	75447195	75450073	0	3	92,44,105,	0,607,2773	-7.02	-4.38	2.31	-2.68	-3.65	-1.42	CDS	Brcc3	protein_coding
ENSMUSG00000047888	15	80759584	80759584	7.9e-19	+	80747439	80784764	0	3	34,91,26,	0,12100,37299	-18.1	-15.1	2.08	-0.312	-0.662	0.256	five_prime_utr	Tnrc6b	protein_coding
ENSMUSG00000021893	14	31336929	31336929	0.00036	+	31336876	31340107	0	2	107,73,	0,3158	-3.44	-1.09	1.85	-0.354	-0.73	-0.7	CDS	Capn7	protein_coding
ENSMUSG00000078427	10	128851834	128851834	6.3e-96	+	128846566	128877334	0	8	17,74,31,26,195,69,90,2,	0,1670,2194,4590,5171,6616,25854,30766	-95.2	-91.7	5.76	-1.36	-2.1	-0.522	three_prime_utr	Sarnp	protein_coding
ENSMUSG00000047866	8	86634857	86634857	3.7e-09	+	86633976	86636541	0	3	24,123,63,	0,820,2502	-8.43	-5.72	1.92	-0.43	-0.863	-0.47	CDS	Lonp2	protein_coding
ENSMUSG00000001774	9	18311995	18311995	0.015	+	18311960	18312824	0	3	71,63,47,	0,469,817	-1.81	0	1.63	-0.453	-0.899	0.943	CDS	Chordc1	protein_coding
ENSMUSG00000006169	11	45884379	45884379	6.5e-09	+	45883751	45886450	0	3	63,97,20,	0,580,2679	-8.19	-5.5	1.54	-0.262	-0.557	-0.144	exon	Clint1	protein_coding
ENSMUSG00000042079	6	117923804	117923804	0.0045	+	117923714	117923894	0	1	180,	0	-2.35	-0.192	1.42	-0.305	-0.644	-0.425	CDS	Hnrnpf	protein_coding
ENSMUSG00000021188	12	101902306	101902306	0.0087	-	101902270	101912292	0	3	72,62,17,	0,3484,10005	-2.06	0	1.67	-0.182	-0.32	-0.211	CDS	Trip11	protein_coding
ENSMUSG00000025289	X	155336859	155336859	1.6e-05	-	155334883	155336928	0	2	72,137,	0,1908	-4.8	-2.32	2.16	-0.692	-1.24	-0.857	exon	Prdx4	protein_coding
ENSMUSG00000041777	2	73286380	73286380	0.0012	-	73284981	73287618	0	3	54,86,10,	0,1356,2627	-2.92	-0.647	2.55	-0.179	-0.253	-0.126	CDS	Cir1	protein_coding
ENSMUSG00000029390	5	124549139	124549139	8.1e-09	+	124546972	124549198	0	2	31,118,	0,2108	-8.09	-5.4	1.69	-6.21	-7.56	-1.41	CDS	Tmed2	protein_coding
ENSMUSG00000021911	14	32202416	32202416	0.0045	+	32202367	32208767	0	3	98,67,76,	0,5789,6324	-2.35	-0.191	2.44	-0.229	-0.458	0.601	CDS	Parg	protein_coding
ENSMUSG00000020823	11	117143342	117143342	5.5e-06	+	117141725	117143399	0	2	68,113,	0,1561	-5.26	-2.75	1.99	-0.346	-0.717	-0.45	CDS	Sec14l1	protein_coding
ENSMUSG00000057497	6	86368845	86368845	6.3e-20	+	86366981	86368960	0	2	38,230,	0,1749	-19.2	-16.2	3.49	-1.46	-2.22	-1.32	CDS	Fam136a	protein_coding
ENSMUSG00000072501	15	66594892	66594892	6.3e-31	+	66580151	66595115	0	3	37,172,1,	0,14655,14963	-30.2	-27	2.53	-0.55	-1.03	0.335	CDS	Phf20l1	protein_coding
ENSMUSG00000019943	10	98968942	98968942	1e-118	+	98968761	98979730	0	2	363,27,	0,10942	-118	-114	4.16	-5.28	-6.56	0.956	CDS	Atp2b1	protein_coding
ENSMUSG00000026048	1	44158247	44158247	0.00085	+	44158160	44158810	0	2	175,6,	0,644	-3.07	-0.774	1.98	-0.548	-1.03	-1.17	exon	Ercc5	protein_coding
ENSMUSG00000005609	7	111033756	111033756	0.0093	+	111030791	111033823	0	2	18,133,	0,2899	-2.03	0	3.29	-0.393	-0.79	-1.7	CDS	Ctr9	protein_coding
ENSMUSG00000023032	15	100783836	100783836	0.017	+	100783015	100783887	0	2	80,101,	0,771	-1.78	0	6.4	-0.177	-0.227	-0.778	CDS	Slc4a8	protein_coding
ENSMUSG00000028676	4	135863120	135863120	1e-07	+	135859116	135863361	0	4	115,104,163,67,	0,2657,3923,4178	-7	-4.36	2.68	-0.262	-0.557	-0.2	CDS	Srsf10	protein_coding
ENSMUSG00000026874	2	35050484	35050484	0.0028	-	35045905	35057255	0	3	35,163,13,	0,4498,11337	-2.56	-0.356	11	-0.179	-0.24	-1.22	CDS	Hc	protein_coding
ENSMUSG00000059586	15	59455389	59455389	5.5e-05	+	59455313	59496802	0	2	153,26,	0,41463	-4.26	-1.83	1.9	-1.59	-2.38	-1.6	CDS	Nsmce2	protein_coding
ENSMUSG00000029911	6	40476438	40476438	4e-31	+	40474722	40476870	0	3	3,145,123,	0,1644,2025	-30.4	-27.2	2.01	-0.191	-0.358	-0.0453	CDS	Ssbp1	protein_coding
ENSMUSG00000027002	2	80553406	80553406	4e-06	-	80553364	80554765	0	3	85,57,68,	0,837,1333	-5.4	-2.87	3.66	-0.262	-0.558	-0.492	CDS	Nckap1	protein_coding
ENSMUSG00000069135	17	8169582	8169582	0.0081	+	8169549	8170059	0	2	67,54,	0,456	-2.09	0	2.13	-0.221	-0.44	-0.874	CDS	Fgfr1op	protein_coding
ENSMUSG00000015749	3	95934823	95934823	8.5e-09	+	95934003	95934871	0	2	55,96,	0,772	-8.07	-5.38	2.51	-0.325	-0.684	-0.609	CDS	Anp32e	protein_coding
ENSMUSG00000033014	3	103352090	103352090	0.0045	+	103352026	103353618	0	2	129,52,	0,1540	-2.35	-0.191	2.44	-0.201	-0.391	0.497	CDS	Trim33	protein_coding
ENSMUSG00000039219	13	14129219	14129219	7.1e-05	+	14126500	14135514	0	4	16,91,80,53,	0,2674,5935,8961	-4.15	-1.73	2.01	-0.775	-1.34	-1.06	CDS	Arid4b	protein_coding
ENSMUSG00000031107	X	48708981	48708981	1e-10	+	48706429	48709713	0	3	5,184,138,	0,2460,3146	-10	-7.25	3.26	-1.47	-2.24	-1.2	CDS	Rbmx2	protein_coding
ENSMUSG00000021000	12	59146901	59146901	3.2e-28	+	59144962	59149481	0	5	13,27,111,72,18,	0,1373,1884,2889,4501	-27.5	-24.3	7.32	-0.9	-1.5	-1.03	CDS	Ctage5	protein_coding
ENSMUSG00000073987	4	20054132	20054132	4e-12	+	20052686	20058003	0	3	62,139,67,	0,1377,5250	-11.4	-8.53	3.86	-2.36	-3.29	-2.08	CDS	Ggh	protein_coding
ENSMUSG00000025016	19	41256215	41256215	0	-	41246678	41256286	0	3	125,123,142,	0,1227,9466	-400	#NAME?	6.81	-5.57	-6.87	-0.815	CDS	Tm9sf3	protein_coding
ENSMUSG00000050017	5	111380235	111380235	2e-48	+	111371312	111383076	0	3	77,134,89,	0,8856,11675	-47.7	-44.4	4.64	-5.19	-6.45	-1.67	CDS	Pitpnb	protein_coding
ENSMUSG00000028868	4	133185695	133185695	7.9e-24	+	133185639	133189115	0	2	113,98,	0,3378	-23.1	-20	1.93	-4.74	-5.98	-0.947	CDS	Wasf2	protein_coding
ENSMUSG00000040459	8	8690099	8690099	1e-171	-	8683948	8690222	0	2	25,246,	0,6028	-171	-168	3.07	-0.67	-1.22	0.141	exon	Arglu1	protein_coding
ENSMUSG00000051910	7	115580604	115580604	0.0087	-	115579110	115597302	0	3	28,80,73,	0,1454,18119	-2.06	0	9.15	-0.139	-0.176	-0.737	CDS	Sox6	protein_coding
ENSMUSG00000040852	17	84557479	84557479	0.00014	+	84557437	84559526	0	2	84,37,	0,2052	-3.85	-1.46	1.99	-0.402	-0.805	-0.824	CDS	Plekhh2	protein_coding
ENSMUSG00000045098	19	3793147	3793147	0.00017	+	3793080	3796714	0	2	135,75,	0,3559	-3.77	-1.39	2.44	-0.178	-0.236	-0.0525	CDS	Kmt5b	protein_coding
ENSMUSG00000060002	10	88489629	88489629	0.0087	-	88488500	88489678	0	2	23,98,	0,1080	-2.06	0	3.05	-0.252	-0.531	-1.58	CDS	Chpt1	protein_coding
ENSMUSG00000034484	18	53199827	53199827	2.2e-09	+	53194543	53203093	0	5	50,67,44,142,53,	0,3311,3642,5213,8497	-8.66	-5.94	2.4	-4.39	-5.6	-1.4	CDS	Snx2	protein_coding
ENSMUSG00000032411	9	96287661	96287661	0.0044	+	96273890	96288363	0	3	52,122,7,	0,13710,14466	-2.36	-0.197	3.2	-0.173	-0.218	0.193	CDS	Tfdp2	protein_coding
ENSMUSG00000029538	5	115330584	115330584	3.2e-18	+	115330510	115332145	0	3	148,90,29,	0,939,1606	-17.5	-14.5	1.96	-3.98	-5.16	-1.16	three_prime_utr	Srsf9	protein_coding
ENSMUSG00000024096	17	65867640	65867640	2.5e-36	-	65864531	65867749	0	2	201,218,	0,3000	-35.6	-32.4	3.66	-14.7	-16.5	-2.32	CDS	Ralbp1	protein_coding
ENSMUSG00000021072	12	70460529	70460529	1.9e-10	+	70460372	70466031	0	4	18,102,67,54,	0,106,4027,5605	-9.73	-6.96	2.74	-3.52	-4.61	-1.88	CDS	Tmx1	protein_coding
ENSMUSG00000039585	9	59751314	59751314	0.0072	+	59751284	59779602	0	2	61,60,	0,28258	-2.14	-0.0403	1.5	-0.225	-0.446	-0.345	five_prime_utr	Myo9a	protein_coding
ENSMUSG00000095464	16	38362155	38362155	6.8e-07	+	38349328	38362212	0	2	1,114,	0,12770	-6.17	-3.59	3.2	-0.179	-0.252	0.0928	three_prime_utr	Gm21987	protein_coding
ENSMUSG00000037958	11	77049376	77049376	2e-22	-	77048437	77050622	0	3	24,208,39,	0,835,2146	-21.7	-18.7	2.34	-0.206	-0.407	-0.0794	CDS	Nsrp1	protein_coding
ENSMUSG00000026709	1	161063330	161063330	0.00087	-	161062864	161063414	0	2	13,168,	0,382	-3.06	-0.773	12.8	-0.133	-0.136	-0.263	exon	Dars2	protein_coding
ENSMUSG00000032328	9	79777293	79777293	4e-11	-	79777255	79780615	0	2	76,75,	0,3285	-10.4	-7.63	3.46	-0.406	-0.82	-0.91	CDS	Tmem30a	protein_coding
ENSMUSG00000031370	X	163954435	163954435	5.9e-05	-	163954389	163956529	0	2	93,58,	0,2082	-4.23	-1.81	1.17	-9.15	-10.7	-0.871	CDS	Zrsr2	protein_coding
ENSMUSG00000006050	18	36667588	36667588	2.3e-07	-	36667517	36667828	0	2	142,38,	0,273	-6.63	-4.01	1.59	-0.604	-1.13	-0.388	exon	Sra1	protein_coding
ENSMUSG00000000568	5	99978500	99978500	6.3e-54	-	99967243	99978609	0	3	144,57,218,	0,9290,11148	-53.2	-49.8	2.33	-0.9	-1.5	0.283	CDS	Hnrnpd	protein_coding
ENSMUSG00000051934	15	99149879	99149879	4.7e-05	+	99149829	99167157	0	2	101,78,	0,17250	-4.33	-1.9	2.93	-0.191	-0.359	-0.358	five_prime_utr	Spats2	protein_coding
ENSMUSG00000042426	13	112933156	112933156	8.1e-07	+	112932609	112935535	0	3	27,146,67,	0,474,2859	-6.09	-3.51	2.2	-0.179	-0.259	-0.0324	CDS	Dhx29	protein_coding
ENSMUSG00000027206	2	125842690	125842690	1e-06	-	125842494	125844865	0	3	16,138,56,	0,127,2315	-6	-3.43	3.06	-0.237	-0.493	-0.469	CDS	Cops2	protein_coding
ENSMUSG00000025894	9	4303136	4303136	0.00023	-	4302567	4303180	0	2	64,87,	0,526	-3.63	-1.27	3.16	-0.179	-0.244	-0.152	CDS	Aasdhppt	protein_coding
ENSMUSG00000020794	11	72677793	72677793	4e-16	+	72673015	72679388	0	3	42,179,20,	0,4689,6353	-15.4	-12.5	4.02	-0.372	-0.761	-0.649	CDS	Ube2g1	protein_coding
ENSMUSG00000028282	4	32639431	32639431	5.2e-06	+	32634809	32639499	0	2	74,136,	0,4554	-5.28	-2.77	5.49	-0.179	-0.243	-0.193	CDS	Casp8ap2	protein_coding
ENSMUSG00000025650	9	108977982	108977982	0.0016	+	108977692	108978367	0	5	22,36,60,45,18,	0,128,260,425,657	-2.8	-0.553	4.03	-0.169	-0.209	-0.263	CDS	Col7a1	protein_coding
ENSMUSG00000024077	17	78700901	78700901	0.0076	-	78692466	78736298	0	3	1,104,45,	0,8383,43787	-2.12	-0.0243	1.44	-0.391	-0.787	0.461	CDS	Strn	protein_coding
ENSMUSG00000053510	4	109013554	109013554	1.6e-66	+	109001074	109013600	0	2	90,91,	0,12435	-65.8	-62.4	1.73	-1.17	-1.88	0.204	CDS	Nrd1	protein_coding
ENSMUSG00000021615	13	89992556	89992556	0.0027	-	89992506	90000967	0	2	100,50,	0,8411	-2.57	-0.366	2.29	-0.592	-1.11	-1.68	CDS	Xrcc4	protein_coding
ENSMUSG00000092541	9	88413524	88413524	7.4e-05	-	88410595	88420697	0	5	47,88,44,79,69,	0,2885,5076,9655,10033	-4.13	-1.72	3.56	-0.183	-0.329	0.252	three_prime_utr	Gm20537	protein_coding
ENSMUSG00000059474	11	93932261	93932261	0.0049	+	93931828	93932303	0	2	67,84,	0,391	-2.31	-0.163	10.1	-0.105	-0.109	0	CDS	Mbtd1	protein_coding
ENSMUSG00000029672	6	22328611	22328611	1e-102	-	22319002	22328668	0	5	16,51,59,61,114,	0,2326,3287,7355,9552	-102	-98.9	3.35	-12.7	-14.3	-1.35	CDS	Fam3c	protein_coding
ENSMUSG00000005102	2	118408431	118408431	2.1e-05	+	118408358	118410917	0	2	146,35,	0,2524	-4.67	-2.2	1.92	-0.302	-0.64	0.463	CDS	Eif2ak4	protein_coding
ENSMUSG00000020328	11	40739304	40739304	1.6e-05	+	40736609	40739451	0	2	35,293,	0,2549	-4.8	-2.32	4.57	-1.67	-2.49	-1.51	three_prime_utr	Nudcd2	protein_coding
ENSMUSG00000068663	16	10563189	10563189	0.0032	+	10560074	10563242	0	2	75,106,	0,3062	-2.49	-0.294	2.97	-0.312	-0.661	2.07	CDS	Clec16a	protein_coding
ENSMUSG00000027433	2	147026559	147026559	4.2e-05	+	147026396	147028135	0	5	43,90,73,51,43,	0,118,910,1198,1696	-4.38	-1.94	2.08	-1.21	-1.93	-1	CDS	Xrn2	protein_coding
ENSMUSG00000045624	2	140164505	140164505	7.8e-08	-	140164429	140167828	0	2	153,57,	0,3342	-7.11	-4.46	1.87	-12.9	-14.7	-2.38	CDS	Esf1	protein_coding
ENSMUSG00000031353	X	162768934	162768934	5e-12	+	162768872	162769818	0	2	125,55,	0,891	-11.3	-8.5	1.92	-2.48	-3.42	-1.25	CDS	Rbbp7	protein_coding
ENSMUSG00000026082	1	38098968	38098968	0.0037	-	38098916	38107612	0	2	105,45,	0,8651	-2.43	-0.251	2.26	-0.175	-0.222	0.0931	CDS	Rev1	protein_coding
ENSMUSG00000043019	1	151770881	151770881	5.8e-05	+	151759769	151775882	0	4	14,101,40,26,	0,11062,11640,16087	-4.24	-1.81	3.07	-0.229	-0.455	-0.601	CDS	Edem3	protein_coding
ENSMUSG00000016018	13	112917644	112917644	3.2e-09	-	112914421	112918615	0	3	109,113,48,	0,3167,4146	-8.5	-5.79	4.01	-1.47	-2.23	-1.98	CDS	Skiv2l2	protein_coding
ENSMUSG00000022097	14	70521908	70521908	4e-53	-	70520978	70522013	0	3	137,156,209,	0,338,826	-52.4	-49.1	10.2	-3.45	-4.52	-2.29	CDS	Sftpc	protein_coding
ENSMUSG00000000420	18	24238389	24238389	0.0042	+	24238294	24246099	0	2	191,50,	0,7755	-2.38	-0.219	2.01	-0.44	-0.879	-0.749	CDS	Galnt1	protein_coding
ENSMUSG00000051730	2	69881356	69881356	0.0013	-	69881302	69885259	0	2	109,11,	0,3946	-2.87	-0.605	2.4	-0.182	-0.311	-0.348	exon	Mettl5	protein_coding
ENSMUSG00000010554	11	74787624	74787624	0.00048	+	74784212	74792257	0	3	45,141,55,	0,3342,7990	-3.32	-0.993	2.9	-0.188	-0.349	-0.447	CDS	Mettl16	protein_coding
ENSMUSG00000003778	18	34613255	34613255	1.4e-10	-	34613089	34614475	0	3	12,81,28,	0,126,1358	-9.86	-7.09	1.53	-0.28	-0.596	0.169	CDS	Brd8	protein_coding
ENSMUSG00000032359	9	90064549	90064549	0.00087	+	90064252	90067059	0	4	5,87,56,33,	0,254,1139,2774	-3.06	-0.773	12.8	-0.238	-0.497	-3.17	exon	Ctsh	protein_coding
ENSMUSG00000043542	3	7526377	7526377	0.00083	+	7526337	7528099	0	2	80,70,	0,1692	-3.08	-0.782	3.02	-0.201	-0.388	0.639	CDS	Zc2hc1a	protein_coding
ENSMUSG00000037211	3	37640721	37640721	6.5e-09	+	37640635	37642591	0	2	173,37,	0,1919	-8.19	-5.49	24.7	-0.183	-0.334	-0.555	five_prime_utr	Spry1	protein_coding
ENSMUSG00000057181	11	80370392	80370392	0.01	-	80370334	80373644	0	2	116,5,	0,3305	-1.99	0	3.66	-0.229	-0.47	-1.85	CDS	5730455P16Rik	protein_coding
ENSMUSG00000052155	2	48814661	48814661	1.3e-08	+	48814497	48870289	0	2	329,1,	0,55791	-7.89	-5.21	2.69	-0.434	-0.87	-0.628	five_prime_utr	Acvr2a	protein_coding
ENSMUSG00000032307	9	55168254	55168254	2.5e-22	+	55163020	55180531	0	4	49,105,57,59,	0,5182,13170,17452	-21.6	-18.5	3.71	-0.726	-1.28	-0.741	CDS	Ube2q2	protein_coding
ENSMUSG00000025898	9	3417936	3417936	3.9e-05	+	3417891	3418744	0	2	91,89,	0,764	-4.41	-1.97	3.14	-0.229	-0.468	-0.67	CDS	Cwf19l2	protein_coding
ENSMUSG00000059005	2	75661927	75661927	0	+	75661748	75662692	0	3	358,90,32,	0,738,912	-373	#NAME?	2.24	-0.289	-0.608	0.0261	CDS	Hnrnpa3	protein_coding
ENSMUSG00000037722	14	45381619	45381619	2e-17	-	45378460	45382910	0	5	26,80,128,66,1,	0,2476,3095,3552,4449	-16.7	-13.8	4.04	-0.698	-1.25	-0.729	CDS	Gnpnat1	protein_coding
ENSMUSG00000024491	18	42292027	42292027	0.00059	+	42288196	42292073	0	2	30,91,	0,3786	-3.23	-0.911	2.33	-0.229	-0.479	-0.512	CDS	Rbm27	protein_coding
ENSMUSG00000035901	7	109960137	109960137	3.4e-05	-	109935500	109960201	0	2	53,128,	0,24573	-4.47	-2.02	2.32	-0.444	-0.886	0.759	CDS	Dennd5a	protein_coding
ENSMUSG00000034620	10	122090650	122090650	3e-04	-	122090527	122094671	0	2	247,82,	0,4062	-3.52	-1.17	4.12	-0.179	-0.254	-0.0825	CDS	Tmem5	protein_coding
ENSMUSG00000024829	19	3289025	3289025	6.3e-17	+	3286967	3289067	0	3	71,53,84,	0,735,2016	-16.2	-13.2	4.13	-1.31	-2.04	-1.62	CDS	Mrpl21	protein_coding
ENSMUSG00000030269	6	113249924	113249924	4e-13	+	113240341	113253768	0	3	92,109,38,	0,9529,13389	-12.4	-9.53	3.94	-0.229	-0.458	0.315	CDS	Mtmr14	protein_coding
ENSMUSG00000021476	13	64162258	64162258	0.00046	+	64162182	64163265	0	2	152,29,	0,1054	-3.34	-1.01	1.61	-0.183	-0.325	0.103	CDS	Habp4	protein_coding
ENSMUSG00000027286	2	120605207	120605207	0.0025	-	120605157	120605966	0	2	101,19,	0,790	-2.6	-0.386	4.35	-0.163	-0.423	-2.81	three_prime_utr	Lrrc57	protein_coding
ENSMUSG00000054693	9	70722690	70722690	1.3e-48	+	70703382	70722769	0	3	55,119,157,	0,15275,19230	-47.9	-44.5	4.56	-0.291	-0.611	-0.215	CDS	Adam10	protein_coding
ENSMUSG00000012076	12	55844469	55844469	6.3e-08	+	55844416	55860113	0	3	107,80,23,	0,867,15674	-7.2	-4.54	4.88	-0.179	-0.255	-0.0825	CDS	Brms1l	protein_coding
ENSMUSG00000021756	13	112480215	112480215	6.8e-10	+	112480141	112481455	0	2	149,32,	0,1282	-9.17	-6.43	1.45	-0.65	-1.19	-0.304	CDS	Il6st	protein_coding
ENSMUSG00000030759	7	113547491	113547491	1e-14	+	113540622	113549966	0	3	89,180,1,	0,6779,9343	-14	-11.1	3.17	-2.22	-3.13	-1.38	CDS	Far1	protein_coding
ENSMUSG00000020273	11	23885191	23885191	0.006	-	23882254	23885219	0	3	40,54,56,	0,1806,2909	-2.22	-0.0974	5.95	-0.127	-0.128	0	CDS	Papolg	protein_coding
ENSMUSG00000044098	3	103915100	103915100	0.0018	+	103915048	103928425	0	2	105,75,	0,13302	-2.74	-0.504	1.94	-0.567	-1.06	-0.996	CDS	Rsbn1	protein_coding
ENSMUSG00000022668	16	44739322	44739322	0.0014	-	44739277	44740087	0	2	91,59,	0,751	-2.84	-0.584	4.57	-0.141	-0.152	-0.115	CDS	Gtpbp8	protein_coding
ENSMUSG00000021795	14	41175703	41175703	0.01	-	41175663	41176531	0	2	81,39,	0,829	-1.99	0	2.33	-0.219	-0.431	-1.7	exon	Sftpd	protein_coding
ENSMUSG00000032002	9	7189207	7189207	3.2e-13	+	7186792	7203302	0	4	67,71,92,40,	0,1953,2369,16470	-12.5	-9.6	2.96	-0.422	-0.851	-0.577	CDS	Dcun1d5	protein_coding
ENSMUSG00000041328	7	92660055	92660055	0.00062	-	92659819	92660111	0	2	69,112,	0,180	-3.21	-0.893	3.96	-0.264	-0.569	1.22	CDS	Pcf11	protein_coding
ENSMUSG00000021969	14	57846991	57846991	0.00022	-	57843284	57850153	0	3	30,142,9,	0,3636,6860	-3.66	-1.3	5.49	-0.184	-0.335	-0.7	CDS	Zdhhc20	protein_coding
ENSMUSG00000042590	13	106919573	106919573	0.012	-	106910810	106925026	0	3	6,101,14,	0,8713,14202	-1.93	0	2.74	-0.186	-0.341	0.585	CDS	Ipo11	protein_coding
ENSMUSG00000026276	1	93499323	93499323	4e-19	+	93499067	93499374	0	2	79,102,	0,205	-18.4	-15.4	1.98	-6.51	-7.89	-1.34	CDS	Sept2	protein_coding
ENSMUSG00000020650	12	31624200	31624200	0.0046	-	31624150	31626806	0	2	100,81,	0,2575	-2.34	-0.181	2.13	-0.217	-0.427	-0.541	CDS	Bcap29	protein_coding
ENSMUSG00000031197	X	75531153	75531153	0.0025	+	75524035	75533936	0	3	11,139,29,	0,7049,9872	-2.61	-0.398	3.05	-0.557	-1.05	-2.12	CDS	Vbp1	protein_coding
ENSMUSG00000052395	14	30666764	30666764	0.00023	+	30666712	30674245	0	2	104,76,	0,7457	-3.63	-1.27	11.9	-0.134	-0.138	0.152	CDS	Rft1	protein_coding
ENSMUSG00000030659	7	116524352	116524352	0.00013	+	116521886	116525998	0	3	94,108,38,	0,2412,4074	-3.9	-1.51	2.2	-1.56	-2.34	-1.63	CDS	Nucb2	protein_coding
ENSMUSG00000029238	5	76266844	76266844	1e-08	-	76266386	76272013	0	3	30,90,60,	0,413,5567	-8	-5.31	2.88	-0.237	-0.491	-0.407	start_codon	Clock	protein_coding
ENSMUSG00000006740	18	6227624	6227624	0.0023	-	6226923	6234846	0	3	45,74,32,	0,664,7891	-2.63	-0.412	1.98	-0.244	-0.516	0.475	CDS	Kif5b	protein_coding
ENSMUSG00000040651	14	27438695	27438695	0.0049	+	27438646	27440173	0	2	98,23,	0,1504	-2.31	-0.163	10.1	-0.105	-0.105	0	CDS	Fam208a	protein_coding
ENSMUSG00000028437	4	41388149	41388149	0.00091	+	41388101	41388704	0	2	96,24,	0,579	-3.04	-0.748	2.13	-0.197	-0.38	0.415	CDS	Ubap1	protein_coding
ENSMUSG00000024974	19	53620647	53620647	6.3e-63	+	53618087	53621731	0	5	53,80,79,118,1,	0,379,683,2501,3643	-62.2	-58.8	4.45	-0.306	-0.648	0.162	CDS	Smc3	protein_coding
ENSMUSG00000022488	15	103455886	103455886	0.046	+	103455840	103460212	0	2	92,28,	0,4344	-1.34	0	6.4	-0.131	-0.146	-0.585	CDS	Nckap1l	protein_coding
ENSMUSG00000100037	1	132014434	132014434	0.027	+	131977096	132014486	0	2	16,104,	0,37286	-1.57	0	7.32	-0.105	-0.105	0	CDS	Gm29103	processed_transcript
ENSMUSG00000020664	12	31335606	31335606	0.00024	-	31335556	31340330	0	2	100,51,	0,4723	-3.62	-1.25	1.85	-1.64	-2.45	-1.53	CDS	Dld	protein_coding
ENSMUSG00000028522	4	103148401	103148401	0.0026	+	103148353	103149177	0	2	97,54,	0,770	-2.58	-0.375	1.52	-0.632	-1.16	-0.773	CDS	Mier1	protein_coding
ENSMUSG00000000804	11	85083841	85083841	0.00017	-	85081234	85100283	0	3	15,106,60,	0,2554,18989	-3.78	-1.4	2.17	-0.257	-0.538	0.451	CDS	Usp32	protein_coding
ENSMUSG00000031600	8	40528374	40528374	3.6e-05	+	40526954	40536907	0	4	47,115,101,38,	0,1363,2154,9915	-4.44	-1.99	12.8	-0.179	-0.257	0.135	CDS	Vps37a	protein_coding
ENSMUSG00000032370	9	66971226	66971226	0.0017	-	66970889	66971278	0	2	47,103,	0,286	-2.78	-0.536	2.74	-0.297	-0.625	-1.24	CDS	Lactb	protein_coding
ENSMUSG00000054766	2	30069030	30069030	3.2e-11	+	30068314	30069352	0	3	12,143,26,	0,645,1012	-10.5	-7.73	2.3	-2.26	-3.17	-1.22	CDS	Set	protein_coding
ENSMUSG00000061130	17	84993746	84993746	2.5e-30	+	84958302	84993821	0	2	92,149,	0,35370	-29.6	-26.5	2.85	-1.66	-2.48	-0.826	CDS	Ppm1b	protein_coding
ENSMUSG00000004980	6	51465909	51465909	6.3e-26	-	51465215	51466001	0	2	26,184,	0,602	-25.2	-22.1	1.5	-0.244	-0.516	-0.0559	exon	Hnrnpa2b1	protein_coding
ENSMUSG00000053626	8	64071333	64071333	0.0028	-	64071278	64074294	0	2	111,70,	0,2946	-2.56	-0.356	11	-0.154	-0.38	-2.58	CDS	Tll1	protein_coding
ENSMUSG00000056492	17	43404007	43404007	0.006	+	43389678	43410503	0	3	29,180,2,	0,14239,20823	-2.22	-0.0974	9.15	-0.195	-0.374	-2.17	CDS	Adgrf5	protein_coding
ENSMUSG00000041278	11	43745126	43745126	5.9e-08	-	43741799	43745235	0	2	22,218,	0,3218	-7.23	-4.58	1.32	-2.48	-3.42	-0.577	CDS	Ttc1	protein_coding
ENSMUSG00000017831	17	53497599	53497599	2.5e-05	+	53484012	53497672	0	2	63,146,	0,13514	-4.61	-2.15	1.95	-1.13	-1.81	-1.3	CDS	Rab5a	protein_coding
ENSMUSG00000068917	3	89168776	89168776	6.3e-14	+	89167158	89168858	0	2	46,164,	0,1536	-13.2	-10.3	2.99	-3.07	-4.09	-1.44	exon	Clk2	protein_coding
ENSMUSG00000032249	9	62373557	62373557	3.2e-58	+	62372081	62374671	0	3	103,239,18,	0,1357,2572	-57.5	-54.1	2.62	-22.1	-24.1	-0.766	CDS	Anp32a	protein_coding
ENSMUSG00000028060	3	88689663	88689663	0.0038	+	88689230	88693425	0	4	73,80,53,5,	0,393,3845,4190	-2.42	-0.242	1.58	-0.633	-1.17	-0.798	CDS	2810403A07Rik	protein_coding
ENSMUSG00000027641	2	157196269	157196269	0.0079	-	157196184	157199424	0	2	171,9,	0,3231	-2.1	-0.00466	8.23	-0.179	-0.255	-0.585	CDS	Rbl1	protein_coding
ENSMUSG00000034021	5	150719948	150719948	4e-06	+	150719870	150722349	0	2	156,55,	0,2424	-5.4	-2.87	11.4	-0.154	-0.172	0	CDS	Pds5b	protein_coding
ENSMUSG00000038546	13	43422606	43422606	0.0028	-	43421257	43425035	0	3	62,113,6,	0,1293,3772	-2.56	-0.356	1.54	-0.244	-0.514	0.333	CDS	Ranbp9	protein_coding
ENSMUSG00000073639	18	6784647	6784647	2.5e-11	+	6784606	6788509	0	3	82,67,30,	0,332,3873	-10.6	-7.81	2.09	-1.39	-2.13	-0.905	CDS	Rab18	protein_coding
ENSMUSG00000016018	13	112905025	112905025	0.0024	-	112903485	112907030	0	3	24,80,46,	0,1500,3499	-2.62	-0.403	5.18	-0.179	-0.288	-1.46	CDS	Skiv2l2	protein_coding
ENSMUSG00000027882	3	108816381	108816381	5.2e-07	-	108809995	108816438	0	3	6,91,114,	0,2882,6329	-6.28	-3.69	6.95	-1.15	-1.85	-3	CDS	Stxbp3	protein_coding
ENSMUSG00000051285	1	7120510	7120510	1.3e-05	+	7120405	7147697	0	2	210,61,	0,27231	-4.88	-2.4	1.8	-3.42	-4.49	1.5	CDS	Pcmtd1	protein_coding
ENSMUSG00000039007	15	33213189	33213189	2.1e-10	+	33213116	33249959	0	2	147,34,	0,36809	-9.68	-6.92	2.43	-0.25	-0.525	-0.318	exon	Cpq	protein_coding
ENSMUSG00000030516	7	65343652	65343652	0.0085	-	65342722	65343690	0	2	75,76,	0,892	-2.07	0	1.6	-0.208	-0.41	0.345	CDS	Tjp1	protein_coding
ENSMUSG00000028128	3	121729468	121729468	7.9e-78	+	121729382	121731679	0	2	172,156,	0,2141	-77.1	-73.6	3.08	-0.179	-0.287	0.00474	CDS	F3	protein_coding
ENSMUSG00000022378	15	63956399	63956399	1e-07	-	63944424	63956471	0	3	4,122,144,	0,5581,11903	-7	-4.36	3.25	-0.519	-0.991	0.696	exon	Fam49b	protein_coding
ENSMUSG00000027304	2	119705540	119705540	1e-39	+	119692142	119711006	0	4	84,148,205,42,	0,8975,13296,18822	-39	-35.7	2.82	-3.61	-4.71	-0.846	CDS	Rtf1	protein_coding
ENSMUSG00000035107	16	58408876	58408876	1e-14	+	58408801	58424680	0	2	150,120,	0,15759	-14	-11	4.07	-0.773	-1.34	-0.907	CDS	Dcbld2	protein_coding
ENSMUSG00000001630	6	146768884	146768884	5.4e-05	+	146768430	146769114	0	3	57,103,20,	0,403,664	-4.27	-1.84	1.95	-0.616	-1.14	-0.918	CDS	Stk38l	protein_coding
ENSMUSG00000016984	11	17947830	17947830	0.00071	-	17947508	17952289	0	3	59,113,38,	0,266,4743	-3.15	-0.848	2.82	-0.531	-1.01	-1.12	CDS	Etaa1	protein_coding
ENSMUSG00000024083	17	64309480	64309480	1.3e-06	-	64309295	64311220	0	2	371,50,	0,1875	-5.89	-3.33	1.88	-3.64	-4.74	-1.05	CDS	Pja2	protein_coding
ENSMUSG00000027712	3	36460487	36460487	2e-19	-	36453550	36461965	0	5	14,57,80,91,85,	0,3442,3908,6892,8330	-18.7	-15.7	1.81	-8.01	-9.47	-1.29	CDS	Anxa5	protein_coding
ENSMUSG00000004460	16	22866974	22866974	1.1e-06	+	22862695	22867029	0	3	3,98,110,	0,2758,4224	-5.96	-3.39	1.72	-2.06	-2.94	-1.25	CDS	Dnajb11	protein_coding
ENSMUSG00000038538	6	38434498	38434498	1.3e-05	+	38434399	38440466	0	2	199,12,	0,6055	-4.89	-2.41	2.17	-0.261	-0.552	-0.391	CDS	Ubn2	protein_coding
ENSMUSG00000019837	10	40249749	40249749	3.5e-05	-	40249667	40251170	0	2	164,15,	0,1488	-4.45	-2.01	2.54	-0.229	-0.457	-0.497	CDS	Gtf3c6	protein_coding
ENSMUSG00000019971	10	100492687	100492687	1e-04	+	100489335	100492727	0	3	54,47,80,	0,811,3312	-3.98	-1.58	4.18	-0.302	-0.638	-1.42	CDS	Cep290	protein_coding
ENSMUSG00000020376	11	50099294	50099294	0.0049	+	50099249	50104578	0	2	90,30,	0,5299	-2.31	-0.163	10.1	-0.154	-0.281	-2	CDS	Rnf130	protein_coding

## Sheet: RNA-seq
Supplementary table 4. RNA-seq data
ensembl_gene_id	log2FoldChange	pvalue	padj	Style	external_gene_name	gene_biotype	Control-1	Control-2	Control-3	NAT10-si-1	NAT10-si-2	NAT10-si-3
ENSMUSG00000068122	-9.43977	2.86895013673838e-15	1.69959257275426e-13	down	Agtr2	protein_coding	10.466651798471698	8.852866681051962	10.370983014227999	0	0	0.0342454800296012
ENSMUSG00000022878	-7.36207	2.2388149143798596e-61	1.7472490310051497e-58	down	Adipoq	protein_coding	7.4595538231558605	7.101595613454549	8.74680464226552	0.0785165696490316	0.0618601807835108	0.0101727270210538
ENSMUSG00000072601	-7.18436	1.9613569066913e-11	6.90320715198212e-10	down	Ear1	protein_coding	5.98200184423637	4.52790966502454	7.7673025806933	0.0698475951585052	0	0.0542973684510669
ENSMUSG00000030278	-7.12915	4.27547897993126e-08	8.44277752362663e-07	down	Cidec	protein_coding	1.44425310455767	1.2708300703232098	1.8553339253926497	0	0	0
ENSMUSG00000005268	-7.08764	3.1791899512389493e-93	6.340717736082129e-90	down	Prlr	protein_coding	25.959852969988102	27.7147314312639	34.7836374917583	0.295008242698018	0.24792067281253602	0.127405732545472
ENSMUSG00000009633	-7.00089	8.71729375770983e-08	1.61982839493677e-06	down	G0s2	protein_coding	1.4524996114818503	1.73889299745872	1.5993665597597801	0	0	0
ENSMUSG00000001773	-6.98788	2.61150442803404e-08	5.37574592697374e-07	down	Folh1	protein_coding	2.43058503315834	2.13872522680931	3.59076874045851	0	0	0.0512939348382638
ENSMUSG00000070407	-6.7757	7.11793836361188e-08	1.34350151027164e-06	down	Hs3st3b1	protein_coding	4.36122637835867	3.8234820878253997	4.7406374076712	0	0.11480558102297099	0
ENSMUSG00000043122	-6.72633	5.810544737301659e-50	2.74471784301486e-47	down	A530016L24Rik	protein_coding	7.5948763879567505	6.25050109056134	7.15339785011099	0.0184915669857319	0.0699302080152077	0.100623421108254
ENSMUSG00000056972	-6.58432	1.10400220960428e-13	5.2149578058938894e-12	down	Magel2	protein_coding	1.4771861000554902	1.6485376571406103	1.92078266903626	0.0195618184511441	0	0.0304135099169641
ENSMUSG00000012705	-6.45019	4.7367826977225705e-07	7.3742627427684296e-06	down	Retn	protein_coding	0.625758994924117	0.45229426237565	0.728507281147124	0.0212346441127602	0	0
ENSMUSG00000007480	-6.44477	3.41684942396814e-06	4.37776210993776e-05	down	Mc5r	protein_coding	0.487499869602341	0.37710932475008296	0.9153001396215601	0	0	0
ENSMUSG00000017607	-6.29855	8.175231166918671e-09	1.86225126200749e-07	down	Tns4	protein_coding	0.828353546911753	1.05650447966767	1.2458102304656	0.0438782945424147	0	0
ENSMUSG00000010086	-6.18946	1.31672940014942e-18	1.21831405838567e-16	down	Rnf112	protein_coding	5.448212828412981	4.945519430293951	6.93701158450024	0.209422565862506	0.0494987918179934	0
ENSMUSG00000085596	-6.07402	1.7988385946540302e-05	0.000188165225955943	down	Gm11476	processed_transcript	0.18635062727493398	0.160627606892837	0.136795429202547	0	0	0
ENSMUSG00000092130	-5.9554	4.2095846490033396e-11	1.40189321798905e-09	down	D030025P21Rik	antisense_RNA	0.940279468771465	0.977087623299321	0.9260667912455219	0.0170174140931631	0.0160888380678345	0.0132288134044417
ENSMUSG00000028845	-5.87804	1.6497879846172399e-31	4.3549550476293196e-29	down	Tekt2	protein_coding	228.697261497872	184.222048622565	194.293007179719	5.66911837366466	3.1998662638391298	1.51285004475692
ENSMUSG00000060445	-5.82486	7.35714372280152e-05	0.000640674191262794	down	Sycp2	protein_coding	1.52051107554467	1.29382	0.7512682170061591	0	0	0
ENSMUSG00000028024	-5.69121	1.6511141748650702e-28	3.6143291998570596e-26	down	Enpep	protein_coding	14.3780934992451	12.713923845136199	14.4367600969467	0	0.509005275154941	0.279014795993388
ENSMUSG00000074252	-5.60154	0.000184903829866126	0.00140339270448074	down	Gm10654	TEC	0.20805034222816898	0.26899798305515193	0.305449316452796	0	0	0
ENSMUSG00000085743	-5.60126	0.000181609983997532	0.0013818987760727802	down	8430419K02Rik	processed_transcript	0.134392767650494	0.13514874510983502	0.172645265821146	0	0	0
ENSMUSG00000061780	-5.56312	8.953730563038538e-20	9.39879904131824e-18	down	Cfd	protein_coding	9.84439022394125	7.88761863647275	8.122497314208589	0.26073109449882	0.164335988835738	0.135122879773941
ENSMUSG00000038168	-5.49418	4.1910092329577e-14	2.08389517262024e-12	down	P3h2	protein_coding	5.452361023958651	5.1651744042990995	6.69974426302756	0.17161426060101004	0	0.20011145805731698
ENSMUSG00000110278	-5.3598	0.000110356143045423	0.0009096850695851981	down	Gm5608	lincRNA	0.0576652407512235	0.12886581225448898	0.0905405360339765	0	0	0.0054086239616742
ENSMUSG00000108532	-5.32439	0.00108398856909036	0.00625156889625656	down	Gm32647	lincRNA	0.0526550611036652	0.18532938525546902	0.33821191348303603	0	0	0
ENSMUSG00000090166	-5.31332	0.000652966122952931	0.00407253019701359	down	Ear10	protein_coding	0.21571776408146198	0.24792137785549997	0.19794140591086398	0	0	0
ENSMUSG00000030546	-5.29809	0.000744411682021809	0.0045542568821716	down	Plin1	protein_coding	0.13253629439003	0.171362351490018	0.0972916460820413	0	0	0
ENSMUSG00000017734	-5.2789	3.318055119998319e-56	2.0537617035851696e-53	down	Dbndd2	protein_coding	36.7889386574587	54.043003226599	51.893610265167105	1.9582807526735402	1.23428317795082	0.608922848766686
ENSMUSG00000051748	-5.27786	0.00168192551210307	0.009017491918234791	down	Wfdc21	protein_coding	0.0143213151877044	0.158420619707129	0.12878335028740498	0	0	0
ENSMUSG00000001739	-5.24465	0.00147426181566125	0.00810009170220982	down	Cldn15	protein_coding	1.7238456927476902	10.4012553447992	5.53626886070693	0	0	0
ENSMUSG00000102919	-5.24341	8.05525181873153e-27	1.4906368056312501e-24	down	Gm37726	TEC	4.577088706044759	5.06668708214571	6.2445185819626605	0.269702842103487	0.10927978991610199	0.0599024799504487
ENSMUSG00000040170	-5.24045	0.000178157230805612	0.00135908299743337	down	Fmo2	protein_coding	1.1173073934475701	0.642052799061681	1.4353289638869802	0	0.0819338975676756	0
ENSMUSG00000097643	-5.23003	0.00022332468083309398	0.00164346986234807	down	A130051J06Rik	antisense_RNA	0.9036287905532231	1.4279757241803899	2.8191599498069797	0.140178007795065	0	0
ENSMUSG00000064294	-5.22689	0.0009702766719055359	0.0057126276161626795	down	Aox3	protein_coding	0.41848728301997995	0.36823616416772903	0.268801102480635	0	0	0
ENSMUSG00000089665	-5.21052	0.0011394278454736099	0.00651775966419733	down	Fcor	protein_coding	0.200806397900716	0.20193596099520603	0.0967358806306318	0	0	0
ENSMUSG00000042155	-5.16128	2.84796241551154e-12	1.14620908875409e-10	down	Klhl23	protein_coding	2.3329655799557596	1.8020682288691101	1.7808275816275099	0.073430603962653	0.0694237731955441	0.0285413445509229
ENSMUSG00000012428	-5.10448	1.25063320699063e-09	3.2916225902466e-08	down	Steap4	protein_coding	1.01217881008402	0.732153869357896	0.615920878005747	0	0.0364612336561067	0.0299797197596699
ENSMUSG00000022768	-5.08157	1.1062929352218899e-40	3.74678456362885e-38	down	Ccdc116	protein_coding	24.635644095329102	20.5294183689017	16.267529734543	0.5833709420293229	1.1030771853357801	0.194354827072106
ENSMUSG00000024155	-5.07402	0.00173400011922769	0.00924971831801992	down	Meiob	protein_coding	0.27892951287346995	0.240427310601689	0.20475532059513502	0	0	0
ENSMUSG00000106928	-5.07225	1.5668964230948802e-05	0.00016721635430768799	down	Gm43860	TEC	0.252706292351375	0.22871501942217498	0.357098081678435	0	0.0259438863746091	0
ENSMUSG00000009394	-5.0316	0.00362319128802687	0.0170698907139324	down	Syn2	protein_coding	0.0304980865619487	0.27602678174140605	0.23507292930601	0	0	0
ENSMUSG00000031980	-5.02873	0.00207999943238191	0.0106910166442391	down	Agt	protein_coding	0.133775035850764	0.134527538485345	0.20622204925269394	0	0	0
ENSMUSG00000048040	-5.02823	0.00234247843359247	0.0117666434979069	down	Arxes2	protein_coding	0.146881983183558	0.0633035203569241	0.16173369705436	0	0	0
ENSMUSG00000033295	-4.98819	5.27155999989706e-17	3.975819411687071e-15	down	Ptprf	protein_coding	0.7299119392864392	0.674272158202596	0.708702800681314	0.046081847737507994	0.00871346706446119	0.0143290434542885
ENSMUSG00000002289	-4.95065	1.2164936326470802e-09	3.2206579212411604e-08	down	Angptl4	protein_coding	1.07151610683087	1.5778315968744299	3.24461658639791	0.041555502310832	0.15715190189209902	0
ENSMUSG00000027533	-4.93712	1.6262652061324602e-14	8.845897106084141e-13	down	Fabp5	protein_coding	1.43224563283569	1.3654813139406898	1.12306	0.100991459799233	0.0190961474410718	0.0157015298542096
ENSMUSG00000110630	-4.9256	0.0005863126218276071	0.00371358911849172	down	K230015D01Rik	antisense_RNA	0.200806397900716	0.161548768796165	0.28375858318318703	0	0	0.0169508988963725
ENSMUSG00000103839	-4.86837	0.000707204556995071	0.004354827374978229	down	Gm37607	TEC	0.28082699255288107	0.22592534583523802	0.36075937438190503	0	0.02883087523434	0
ENSMUSG00000078144	-4.8588	1.5165862892176994e-73	1.94448027796127e-70	down	Capns2	protein_coding	11.8281379278388	12.445889344735901	13.4529622830463	0.501233823959283	0.503501098647086	0.316585531911138
ENSMUSG00000040037	-4.85747	0.000812560080390914	0.004910927085190879	down	Negr1	protein_coding	0.132230356787563	0.0613726940279548	0.11760048233527802	0	0.0104425555723508	0
ENSMUSG00000020183	-4.83626	2.8064532314728994e-51	1.3615090677010398e-48	down	Cpm	protein_coding	4.52298838336826	5.34795965576046	5.9692536218092	0.23022613200778802	0.19952493125751897	0.134228026265504
ENSMUSG00000022097	-4.82313	1.61958877309139e-10	4.894211864813211e-09	down	Fabp4	protein_coding	1.61403605995102	1.58704600331444	1.75090705325814	0.0778966138067324	0.0368230448735649	0.0605544275555432
ENSMUSG00000041552	-4.80098	1.03373019996614e-11	3.86572022695671e-10	down	Ptchd1	protein_coding	1.01396225745993	0.7180746000211892	0.6054191540258149	0.0310156795223339	0.0439849065198891	0.0120553168291816
ENSMUSG00000030739	-4.79859	5.1911179088935e-05	0.00047420135605413897	down	Myh14	protein_coding	0.19821534760522302	0.246231591148993	0.194719966172627	0.0126612394137478	0.0119703633907405	0
ENSMUSG00000023078	-4.78338	3.18299562446255e-61	2.3806154774626195e-58	down	Cxcl13	protein_coding	2.8577677777967594	2.62568395319598	3.1291954430082596	0.13830578092198498	0.11441408714053901	0.0671966580290981
ENSMUSG00000049303	-4.70981	1.01300409668522e-17	8.24082356838485e-16	down	Syt12	protein_coding	0.6022229659517571	0.46491315059091703	0.49231315927459	0.019816695564514	0.0312256222000588	0.0102699257157175
ENSMUSG00000020723	-4.6644	0.00168506948727847	0.009030276725870291	down	Cacng4	protein_coding	0.24465058958209498	0.442848207911757	0.6285720103859389	0.0531329741336751	0	0
ENSMUSG00000050377	-4.61845	4.5129580918425696e-85	7.3643270680522e-82	down	Il31ra	protein_coding	8.70052092857731	8.21081009776787	7.1227603766046	0.39300552573034897	0.35669827034113705	0.24440830966862698
ENSMUSG00000037833	-4.60551	4.4624469988302795e-45	1.78002052508897e-42	down	Sh2d4b	protein_coding	5.6092363228388	4.38728036003445	5.0635387475257	0.347536936944709	0.22481321383121103	0.0710959229117247
ENSMUSG00000021789	-4.57176	2.819980416826219e-126	8.436441413671768e-123	down	Sftpa1	protein_coding	15.4497869538041	14.108573725007998	14.8754455237825	0.7625839811246831	0.43258359178209604	0.671850530352324
ENSMUSG00000032548	-4.53299	0.000240998172947033	0.00175280275704994	down	Slco2a1	protein_coding	0.276082291517141	0.178479830362183	0.45599680162105605	0.0214140286459197	0.020245545967092	0
ENSMUSG00000051502	-4.51967	1.69278766045343e-23	2.51120152935034e-21	down	Ufsp1	protein_coding	2.75985147853694	2.75014532459705	3.57762470488137	0.217957027794207	0.128789959902616	0.0635374042824172
ENSMUSG00000024427	-4.4992	1.4297346956550598e-05	0.00015422919343154	down	Spry4	protein_coding	0.383908074561214	0.411805449923527	0.9206038671984109	0.0555845183947538	0	0.0216048460122792
ENSMUSG00000056492	-4.46683	0.00359834739990685	0.0169795835510852	down	Adgrf5	protein_coding	0.184199495494663	0.0712444778928458	0.0728087963471827	0.0153862557873187	0	0
ENSMUSG00000002944	-4.46243	1.7753835388844095e-133	7.967033630743767e-130	down	Cd36	protein_coding	70.1894939374067	61.91048526206411	63.906892620909794	2.8929203360117	3.9807375826736004	2.07073904738313
ENSMUSG00000030560	-4.45531	2.4015727257154097e-53	1.3063100129270199e-50	down	Ctsc	protein_coding	6.28176123767225	6.29806959201158	9.84412548180411	0.36983133971463794	0.38850115564004295	0.27152351727623997
ENSMUSG00000085436	-4.44581	0.0035653861664872296	0.0168548693049652	down	Zfp335os	antisense_RNA	0.39343388352738595	0.15825880089230998	0.35379246230641204	0	0.0403915702896828	0
ENSMUSG00000096740	-4.4137	4.59675929817899e-20	5.09332280261191e-18	down	Lbhd1	protein_coding	1.31866192324739	1.31391370691158	1.21221693473479	0.0919587103609169	0.0993609951932771	0
ENSMUSG00000104114	-4.38601	6.87924210864191e-07	1.03853991463518e-05	down	Gm37297	TEC	0.226089527902743	0.23645576449704997	0.29044186920577103	0.0294611406213356	0.00928451914326203	0
ENSMUSG00000038408	-4.36771	4.71018245186463e-08	9.26043537907669e-07	down	1700018A04Rik	lincRNA	0.494114521835751	0.5733392108310289	0.8544784028567339	0.0412735789572985	0.0195107178061426	0.0320848086301759
ENSMUSG00000031364	-4.35352	6.886451799872515e-204	6.180590490385576e-200	down	Grpr	protein_coding	54.3151558882229	63.23047240961989	71.65083804867241	3.33391954204328	3.2545042119619305	2.68650412560129
ENSMUSG00000083817	-4.32135	0.0052354257348949705	0.0229265410932825	down	Gm14400	unprocessed_pseudogene	0.0528662278974285	0.059809058511319	0.0254676203783404	0.00717589707278344	0	0
ENSMUSG00000021750	-4.30285	2.2642289963399697e-05	0.000229750765880737	down	Fam107a	protein_coding	0.4109412103738371	0.413252810154003	0.49858004002291406	0.0247910576133081	0.0234383032161811	0.0192718043687364
ENSMUSG00000026874	-4.26456	5.6265115111971206e-15	3.22670548325841e-13	down	Hmgcs2	protein_coding	10.1613943408289	8.14722513221099	9.878440516163339	0.298221840113029	0.563898000906944	0.579571175500971
ENSMUSG00000043099	-4.25874	1.0128645308115195e-202	6.060306109355576e-199	down	Hic1	protein_coding	127.04131979974501	115.21274181174	123.885360571557	7.6247644240004	6.35704790234491	5.22699029902896
ENSMUSG00000029375	-4.25608	7.941172052221469e-60	5.70176153349502e-57	down	Cxcl15	protein_coding	1.32949309245747	1.20841670224336	1.5108430439350102	0.0872559892057681	0.0787449975841107	0.0493309946368126
ENSMUSG00000104346	-4.24658	0.00123230521543998	0.00697128226194381	down	Pcdhga3	protein_coding	0.0499220182796167	0.138057800021004	0.28859142646589897	0.0135525184635906	0.0128130087085115	0
ENSMUSG00000040957	-4.23981	0.007026244967003921	0.0292082207405559	down	Cables1	protein_coding	0.12491635454693402	0.0471071347137646	0.140412616032422	0	0.0160305451762844	0
ENSMUSG00000021676	-4.23518	1.1196494378173396e-211	2.0097707408821293e-207	down	Iqgap2	protein_coding	86.40130153172501	90.17264366939591	108.12874760831801	4.809673680409969	4.54722795012261	5.7276645421418095
ENSMUSG00000015829	-4.23098	2.1257461549430497e-18	1.93691083661055e-16	down	Tnr	protein_coding	1.40907909995724	1.33198503849604	1.4843215808635801	0.168312326260975	0.0578647848013162	0.0118946196984103
ENSMUSG00000027931	-4.19166	0.007309747327749741	0.0302183286181894	down	Npr1	protein_coding	0.0982320017784333	0.13171276006467	0.0841279897009819	0	0	0.0138202828523902
ENSMUSG00000074280	-4.16084	0.00130382920069467	0.007299979461157	down	Gm6166	processed_pseudogene	0.555488519971811	1.03742454749237	1.22331153296074	0	0.162939365701157	0
ENSMUSG00000009281	-4.13012	0.00848647788700312	0.0340635684417947	down	Rarres2	protein_coding	0.104654392928331	0.105243088015559	0.112035328750296	0	0	0.0147238505357656
ENSMUSG00000104524	-4.12769	4.30021616011204e-06	5.35661901970931e-05	down	Gm37333	TEC	0.501781407838355	0.46072538764443605	0.532499380293852	0.023690520008979	0.0447956355860657	0.0184162803430215
ENSMUSG00000029778	-4.12224	0.000111877091315894	0.000919502650696109	down	Adcyap1r1	protein_coding	0.12442623263466	0.175176605784855	0.12787354786353	0	0.0255482363455026	0
ENSMUSG00000112368	-4.06799	0.0123590112367792	0.04599714942985401	down	AC166323.1	unprocessed_pseudogene	0.0443762257539008	0.17850339205596	0.171021374706986	0.0240939625279438	0	0
ENSMUSG00000056370	-4.06529	1.9968751021364e-17	1.55168433261249e-15	down	Sftpb	protein_coding	61.5490553565497	56.6658977339849	57.3406495451307	4.535948742802559	4.48098131457155	1.48240408272993
ENSMUSG00000051225	-4.05211	0.00159920680599038	0.00865413390639953	down	Fam83a	protein_coding	0.566290279794135	0.37965049270662005	0.290989872732574	0.0409954551098774	0.0387584879329571	0
ENSMUSG00000026981	-4.04819	0.0106854672178541	0.0408093907575491	down	Il1rn	protein_coding	0.0600610902811962	0.0724787304258094	0.0771564056487887	0	0.0123322461604863	0
ENSMUSG00000020788	-4.03821	0.00153372381404241	0.008370429450307491	down	Atp2a3	protein_coding	0.0786131688694572	0.10540717140816198	0.100989001668648	0.009485072557383541	0.008967507965779279	0
ENSMUSG00000049285	-4.00906	0.0144249445503811	0.0519988244514166	down	Mblac1	protein_coding	0.147008619822356	0.0443506689459426	0.0566555984171005	0	0.0150925206225422	0
ENSMUSG00000023064	-3.99958	0.014746701387495	0.0528576583112177	down	Sncg	protein_coding	0.0602527173482342	0.0201972156722217	0.0903030052561983	0.0109046881848105	0	0
ENSMUSG00000029591	-3.99936	0.013594966723816002	0.0495592308473796	down	Ung	protein_coding	0.0696135499680664	0.042003081350146	0.12519892304282598	0.0151186022323703	0	0
ENSMUSG00000021795	-3.97982	0.013923829492947999	0.0505118713416365	down	Sftpd	protein_coding	0.179567259661217	0.0902886748680488	0.230677869196122	0.0324985338584712	0	0
ENSMUSG00000016024	-3.96728	1.8786892129247798e-05	0.000195492587663767	down	Lbp	protein_coding	0.516019598815919	0.4942116940145829	0.505063124134667	0.0800490202408658	0	0.020742547333718997
ENSMUSG00000041247	-3.95106	0.0025240639961838602	0.0125364214666805	down	Lamp3	protein_coding	0.5100313761806	0.35508487259030996	0.302401240290715	0	0.0402784286362103	0.0331183528857698
ENSMUSG00000097805	-3.93388	2.41494171133074e-06	3.20622808567949e-05	down	Gm17473	antisense_RNA	0.467143348307848	0.307781060734786	0.434560494241803	0.017492022824341	0.0496126475783568	0.0135977596092235
ENSMUSG00000022236	-3.91337	8.236785859913658e-76	1.2320858848787497e-72	down	Ropn1l	protein_coding	8.928333125235039	8.794317704871661	9.116075584242301	0.8090413294891079	0.639502376437306	0.360857919605575
ENSMUSG00000079884	-3.8983	1.63893020931603e-20	1.88582033700146e-18	down	Gm10698	processed_pseudogene	9.25768983142276	6.98232418979578	13.0204841724033	0.519976541735539	0.9832067708121079	0.47158270006574804
ENSMUSG00000024164	-3.86776	1.9454476976967e-31	5.06098350342837e-29	down	C3	protein_coding	6.216871705242139	7.244782130665469	9.254820203831882	0.833931046373511	0.412985350533676	0.339571205698219
ENSMUSG00000006457	-3.85756	2.2664948429165596e-66	2.2601990239084596e-63	down	Actn3	protein_coding	56.024985014299794	53.4473634465844	64.2288404500107	4.01615133335591	3.37511566313007	4.50960222228433
ENSMUSG00000090799	-3.8484	0.00353861225008009	0.0167451274740946	down	Klhl33	protein_coding	0.0748746876235213	0.131767768734927	0.0601165178660124	0.0101632568297792	0.00960868628341268	0
ENSMUSG00000070337	-3.81464	0.0054025680799575605	0.023520760862294	down	Gpr179	protein_coding	0.26302809865868504	0.176338444812715	0.337894343611221	0	0	0.0493406446748871
ENSMUSG00000020810	-3.81152	0.000584431877206603	0.0037042910296110603	down	Cygb	protein_coding	2.01115330820563	4.91170391282186	5.16718426999313	0.311985925041323	0.589924062487265	0
ENSMUSG00000029371	-3.81092	6.6512696993355e-17	4.893044717339029e-15	down	Cxcl5	protein_coding	1.7062154527082198	2.50969683887769	3.43500317948407	0.08295989370416999	0.26144361860231	0.19347139603996102
ENSMUSG00000102642	-3.80253	1.53997603356804e-63	1.3163128477403e-60	down	A130048G24Rik	TEC	30.5842008480946	28.5547867394526	38.5795609644634	2.90800234380323	2.81478372379878	1.32764893252848
ENSMUSG00000069516	-3.76564	1.04679618966937e-06	1.5214568100862399e-05	down	Lyz2	protein_coding	0.190405740260671	0.206794942112138	0.20546511677175	0.0165408524695644	0.00781914030621374	0.019287523621891997
ENSMUSG00000037379	-3.72218	7.765907307611129e-07	1.15300278057585e-05	down	Spon2	protein_coding	0.231545002443458	0.340315539416814	0.22880780540197102	0	0.0457141917759564	0.0150351320683132
ENSMUSG00000037318	-3.70973	1.8441311987283104e-09	4.70869914895778e-08	down	Traf3ip3	protein_coding	0.302383727213612	0.380105845621411	0.399242177211399	0.0182420555871238	0.0517399665000075	0.0141808119702786
ENSMUSG00000075410	-3.69921	4.6402437578396995e-07	7.236522628429421e-06	down	Prcd	protein_coding	0.9313616434602271	1.36887791462351	0.920351600884783	0.15559400353723302	0.0735519131617753	0.0302384961130941
ENSMUSG00000102336	-3.69081	0.00837111588763352	0.0337287385371541	down	Gm37233	lincRNA	0.13833329633160402	0.0963079198592521	0.027339599312133	0	0.0109245196756901	0.00898252762029995
ENSMUSG00000004266	-3.68708	1.7645530781223997e-05	0.000185226478083609	down	Ptpn6	protein_coding	0.24465058958209498	0.179788802357337	0.169230925873137	0.0102178796410914	0.0289809856025403	0.00794306481707747
ENSMUSG00000045930	-3.66908	9.29757723024076e-09	2.0809415371922897e-07	down	Clec14a	protein_coding	1.52473060481955	1.21238261139274	1.7765115901129198	0.26953214410215603	0.0728070836614029	0.0299322834942274
ENSMUSG00000098120	-3.6622	2.4489011995209e-05	0.000245300092251117	down	Gm5914	lincRNA	0.13559899559733699	0.14204349817885903	0.0725811770766338	0.0122705234737915	0.0116009673441929	0.00476936344502614
ENSMUSG00000048834	-3.64916	2.30982012644128e-07	3.90775412531772e-06	down	Vstm2a	protein_coding	0.323340646031475	0.156326673467432	0.223662804139547	0.0472653482443292	0.00638375095366352	0.00524894649510314
ENSMUSG00000102719	-3.57796	0.00180352465597978	0.00956374226730787	down	Gm37760	TEC	0.13314625432497998	0.19340420663575697	0.209053722493026	0.0481942873380444	0	0
ENSMUSG00000021388	-3.5505	0.00978585737632343	0.0380125816717173	down	Aspn	protein_coding	0.0636213774861456	0.127958512645157	0.0980760779321236	0.013817228113345	0	0.0107410874224118
ENSMUSG00000021904	-3.5292	6.14790593633189e-16	4.0571658660719705e-14	down	Sema3g	protein_coding	0.7909618759950321	0.634541473882303	0.7991758666312351	0.106156378365108	0.0456199207586519	0.0450123806353546
ENSMUSG00000024747	-3.52438	8.21780454220322e-05	0.0007025042601609849	down	Aldh1a7	protein_coding	0.39144094333135204	0.492053564346397	0.534286208828048	0.10626594826735002	0.0251168541888683	0
ENSMUSG00000023206	-3.52399	0.0131827520028813	0.0483932328780836	down	Il15ra	protein_coding	0.157965183310996	0.529512529301339	0.541139061572858	0.11435574320123701	0	0
ENSMUSG00000053158	-3.52003	4.7855628736216e-63	3.904584253704899e-60	down	Fes	protein_coding	9.49830400357245	12.1175487225895	9.227114767844881	0.8614536736215641	0.902495767237979	0.9230552636681371
ENSMUSG00000018796	-3.5176	0.0019518473318184699	0.010170002788430001	down	Acsl1	protein_coding	0.355432101597461	0.134036795680402	0.256837215187435	0.0241226230702054	0.0228063426219303	0.0187521839495953
ENSMUSG00000020173	-3.48912	7.27040517854056e-05	0.000634437398905216	down	Cobl	protein_coding	0.695530540214771	0.454637945704291	0.7594757406680509	0.0755273189113073	0.0357030391635682	0.0587126107025192
ENSMUSG00000022773	-3.48609	0.00279023817315605	0.013627370867538001	down	Ypel1	protein_coding	0.11424926844618902	0.100530444002966	0.25684448958670897	0	0.0293232710132594	0.0120553168291816
ENSMUSG00000033192	-3.47871	6.1824399376497595e-28	1.27557237794038e-25	down	Lpcat2	protein_coding	2.5070541239275697	3.05282913088095	2.3880952741618597	0.24075626178987897	0.22761910173595398	0.24474311557228196
ENSMUSG00000108106	-3.47378	1.6071806367493799e-22	2.13695499478899e-20	down	Gm5886	transcribed_unprocessed_pseudogene	4.68423895939069	4.11241847574179	5.39666818605075	0.36332800162410206	0.610671225932404	0.31382221579880104
ENSMUSG00000087385	-3.46795	7.10659875352854e-12	2.7083534527778603e-10	down	Frg2f1	protein_coding	1.15260806789155	1.55235488017071	1.6393213452350401	0.268202448419065	0.10565318900166802	0.034748720000646
ENSMUSG00000007097	-3.45463	3.5707724402068596e-08	7.16950394873749e-07	down	Atp1a2	protein_coding	1.59802809604546	1.9851389185753603	1.4490905071649	0.153113897776153	0.19301206742452498	0.11902602664650802
ENSMUSG00000064246	-3.42556	1.26746963513628e-09	3.32618127934156e-08	down	Chil1	protein_coding	0.17946002040521697	0.113175792678946	0.234447565630675	0.0264236952638289	0.0218591222459177	0.0025676208220250397
ENSMUSG00000020911	-3.38963	4.5146042870039796e-49	1.9765157793102798e-46	down	Krt19	protein_coding	7.758361895362589	6.74332475632153	6.820827975446121	0.7704064202919929	0.657881001058102	0.618209253867703
ENSMUSG00000055368	-3.38917	0.0142755221999863	0.051549438134754	down	Slc6a2	protein_coding	0.279725317475106	0.20092772153232	0.359344127192818	0.0433931921419815	0.041025389509635	0
ENSMUSG00000003123	-3.34177	1.8564590407784698e-18	1.70889434779351e-16	down	Lipe	protein_coding	3.2156352345485697	2.86701269119466	3.7902148354070495	0.287987007730452	0.40840896633733703	0.279840283555499
ENSMUSG00000085786	-3.34087	0.000369310455103327	0.0025148416802370003	down	Gm15987	antisense_RNA	0.47057850221997	0.315483713211362	0.47018242307450303	0.0283888265903211	0	0.0882743964925417
ENSMUSG00000038418	-3.33905	1.32418312617736e-09	3.46488150362734e-08	down	Egr1	protein_coding	0.61493144645888	0.409089112472051	0.364597240066819	0.0205461855397021	0.0679877022370075	0.0479159148134541
ENSMUSG00000108238	-3.33107	0.0225702067271294	0.0739297829839368	down	Gm43984	TEC	2.9486834218052502	1.48263508204375	5.68196	1.06732026987821	0	0
ENSMUSG00000068794	-3.3133	0.00429259026257808	0.019541464674937	down	Col28a1	protein_coding	0.574615230915896	0.79454033883883	0.7381691814275899	0.155992962520662	0	0.0606320614370247
ENSMUSG00000108478	-3.29925	0.0049396842242890706	0.0218446247415592	down	Gm19514	TEC	0.23885592853088503	0.18682185306662102	0.340935552767362	0	0.0544932222572319	0.022403130232534
ENSMUSG00000045664	-3.29201	1.30622080881533e-07	2.32836777738185e-06	down	Cdc42ep2	protein_coding	0.69585712983529	0.785109398186148	0.5014675520603971	0.147439576814439	0.0348485889684994	0.0286537460895966
ENSMUSG00000021792	-3.2754	0.0381153132007833	0.11057191863860599	down	Fam213a	protein_coding	0.0237192993286621	0.190821788713505	0.213294016225373	0	0	0.0400448839296183
ENSMUSG00000049562	-3.27326	0.00151444292365627	0.00828788124378965	down	Ap5b1	protein_coding	5.093180455845441	7.39819929827891	9.45080239858051	0.614518	1.74295745734874	0
ENSMUSG00000101365	-3.27045	8.9578931763642e-06	0.00010138346942984699	down	Gm19325	lincRNA	0.156747859707215	0.19911105799203302	0.33913824857224	0	0.0423483994201946	0.0278562850365951
ENSMUSG00000092035	-3.25446	0.00266741952450581	0.0131134091127828	down	Peg10	protein_coding	0.0700093533449545	0.334415035687469	0.269808791712053	0.0380114060500206	0.0359372671618296	0
ENSMUSG00000026494	-3.25278	1.0518371547980501e-16	7.522102362002021e-15	down	Kif26b	protein_coding	1.26810223013607	0.907600023714383	0.9832973445505171	0.0992451148173867	0.0938296836745649	0.135012665353244
ENSMUSG00000030747	-3.25055	1.2847528087659999e-59	8.869735737442207e-57	down	Dgat2	protein_coding	55.55654868474879	62.3698463610244	68.6015924044119	4.8832579571685395	5.96336280557778	8.54121213286782
ENSMUSG00000052974	-3.23832	0.000511307739499792	0.00331334798701129	down	Cyp2f2	protein_coding	0.416401915646823	0.609082520190946	0.7294408296201691	0.123318760911604	0	0.0639094701633503
ENSMUSG00000074207	-3.23337	9.086922661150339e-94	2.0388782720956096e-90	down	Adh1	protein_coding	445.443838658319	343.123789521957	289.36935203618	37.3800752499443	33.8865090725841	43.338896817247495
ENSMUSG00000043313	-3.23212	0.0003696730021284	0.0025163558544576397	down	Pcdhb19	protein_coding	0.187479035184495	0.21995590174212898	0.32112212019716696	0.0339304268728712	0.0320789716076455	0.0131882342222195
ENSMUSG00000061100	-3.22594	0.0253743793396458	0.0809861053829981	down	Retnla	protein_coding	0.132394608147223	0.17751912758617602	0.0850391829726546	0	0.0226536416276126	0.0186266277750608
ENSMUSG00000022510	-3.21858	3.23526693349531e-05	0.000313062218092942	down	Trp63	protein_coding	0.41098140415419504	0.38022977162741706	0.25342075770841604	0.035702614661419003	0.0506316867011517	0.027754112629624
ENSMUSG00000047497	-3.20785	0.0290051108375583	0.0897194105693903	down	Adamts12	protein_coding	0.367510834641908	0.24638542179735798	0.10491471601922699	0	0.0419224461315658	0.0344701223913114
ENSMUSG00000097993	-3.20558	0.00608637553765848	0.0258764663431951	down	Ptprv	processed_transcript	0.160453417702052	0.322711979671575	0.240477549558153	0.0290392627126769	0.0274546998054932	0.0225742281245247
ENSMUSG00000037095	-3.19722	0.0305368552004059	0.0933710286431167	down	Lrg1	protein_coding	0.0202128565037611	0.0457347522376623	0.0259660846718463	0	0.0103756825277367	0
ENSMUSG00000026688	-3.19687	3.1328785590985604e-05	0.000303809671182168	down	Mgst3	protein_coding	0.557231512782095	0.5136688473222439	0.536878124080158	0	0.0476731007811921	0.11759554393919401
ENSMUSG00000041729	-3.1968	3.10660634080719e-33	8.99412642217566e-31	down	Coro2b	protein_coding	13.2695756837398	11.1456727545291	10.1351104524988	1.3418464879195	1.83462980410444	0.625866070211839
ENSMUSG00000033486	-3.196	4.54478801638332e-11	1.5023746757657599e-09	down	Catsper2	protein_coding	56.024985014299794	41.0478112714398	38.0420760285719	5.2146218899764	4.10839972089345	5.40491519095763
ENSMUSG00000022197	-3.18001	5.56216103777185e-41	1.9576625613334302e-38	down	Pdzd2	protein_coding	9.04699758008693	7.37290630922497	10.946775564578	0.9012926723415999	1.07934254395818	1.02760115976231
ENSMUSG00000019899	-3.17851	0.0019934946995357303	0.0103539438242669	down	Lama2	protein_coding	0.5100313761806	0.552354246251593	0.302401240290715	0.0426031200161471	0.0402784286362103	0.0662367057715396
ENSMUSG00000050936	-3.17789	9.35391967975921e-44	3.572401239397399e-41	down	Gm42743	lincRNA	8.17600391062343	6.9852604068646595	6.72904223313566	0.618264790478232	0.81833978180398	0.9612399983918549
ENSMUSG00000016194	-3.17777	0.0465011807549761	0.128099477371366	down	Hsd11b1	protein_coding	0.16891955280693402	0.0849348740467273	0	0.0152857425585573	0.0144516573096755	0
ENSMUSG00000063087	-3.15902	9.500101801465892e-12	3.56005902581029e-10	down	Gm10125	processed_transcript	1.08207499633453	1.42127257372109	1.53191199850858	0.16785998726109802	0.113357501167734	0.167771805789481
ENSMUSG00000019359	-3.15127	3.4304276626617895e-05	0.000328600918261348	down	Gdpd2	protein_coding	0.9975958870067629	0.5617961991789711	1.2815437177562299	0.17332551391184603	0.12290084635151301	0.0336844785761248
ENSMUSG00000102813	-3.15027	0.0324140507017238	0.0977212311212534	down	Gm37795	TEC	0.0815501965273651	0.0820089273910662	0.125714402077188	0	0.033489138918491	0
ENSMUSG00000046387	-3.14866	0.0302196381405581	0.0925511865932465	down	Pcdhb17	protein_coding	0.0680534285020344	0.136872476447404	0.0874236200293836	0.0184747207358208	0	0.0143616786883933
ENSMUSG00000000686	-3.14713	0.0302987264192515	0.0927775740746443	down	Abhd15	protein_coding	0.20692515240738601	0.104044567160965	0.132911348456491	0.0280873755231108	0	0.0218342603512831
ENSMUSG00000046223	-3.13256	1.09755981018648e-65	1.0369051890972297e-62	down	Plaur	protein_coding	10.946537099130499	9.727655277099801	12.0847659832595	1.32075452663355	1.0730894793378398	1.3315195581523
ENSMUSG00000029442	-3.13044	0.013233185005826001	0.0485261840356644	down	Wdr66	protein_coding	0.16761401649753102	0.42139216991520206	0.538305872768811	0.136508426439173	0	0
ENSMUSG00000073591	-3.12118	1.12552601340447e-06	1.62274634061127e-05	down	Pcdhb22	protein_coding	0.22830631087575898	0.215675985014514	0.204413977445217	0.0450757634352122	0.007102691540196141	0.0233603397979152
ENSMUSG00000029669	-3.11886	5.2257577569625786e-133	1.8760470347495697e-129	down	Tspan12	protein_coding	29.196269496625	28.376982052967502	35.028004240699	3.9347189878577997	3.2536425148199397	3.47377812640246
ENSMUSG00000051124	-3.1186	0.008481029551798	0.0340568925287748	down	Gimap9	protein_coding	0.18395653598274303	0.16443672562615802	0.18380170241675697	0.0221952774108201	0.0419683298741396	0
ENSMUSG00000029096	-3.11823	0.0364184809250199	0.106571850766891	down	Htra3	protein_coding	0.22276335989781196	0.672049301602336	1.0015913843425999	0.12094881785896199	0	0.0940218845345512
ENSMUSG00000089769	-3.1124	0.00331985631502604	0.0158223872467454	down	Gm16574	processed_pseudogene	0.295451470082003	0.22283506836254102	0.118608264978889	0.0401036620850745	0.0379153566858987	0
ENSMUSG00000108214	-3.11188	0.00325257099531425	0.0155523839546859	down	Gm43982	TEC	0.953166096651603	0.8520246974315691	1.9047276609615502	0.23000852696808302	0.217457830217423	0
ENSMUSG00000057093	-3.10844	1.06724767624224e-10	3.30294754974969e-09	down	Zfp607b	protein_coding	5.66919491216129	5.47751294199496	9.42483865572727	0.965671	0.45648885787704996	0.938353331763477
ENSMUSG00000026922	-3.10723	4.5653250789166296e-09	1.0926344688873801e-07	down	Agpat2	protein_coding	0.995202121686747	0.771108403182917	0.5868380504651489	0.14172919134084602	0.0837472278574669	0.0550879533149438
ENSMUSG00000022537	-3.09927	8.23589000708508e-09	1.8736910725878e-07	down	Tmem44	protein_coding	0.585513681202282	0.5342880825944379	0.557162726450088	0.0824193512060008	0.111317197779192	0.0091528948946931
ENSMUSG00000025784	-3.09064	2.15057132919247e-36	6.54283989135674e-34	down	Clec3b	protein_coding	13.0945970891411	14.335063455973302	14.3375167931128	1.3199404520979099	1.41808668867131	2.09880212666624
ENSMUSG00000075297	-3.08683	1.91369595064119e-09	4.8793810105127104e-08	down	H60b	protein_coding	44.188720574659	37.2955810778892	34.4652230483445	1.7137255037481103	5.67074891052899	5.99488832799878
ENSMUSG00000043372	-3.07963	0.0363966860518366	0.10652543855054099	down	Hexim2	protein_coding	0.0495357957686117	0.116233696381856	0.106058790434999	0.0179302255770875	0	0.0139384049280516
ENSMUSG00000055561	-3.07352	0.0432243381454413	0.12154702515857302	down	Spink5	protein_coding	4.36558324786752	5.8535203239129805	1.86938948543351	0	1.4939635348703502	0
ENSMUSG00000022899	-3.07081	5.79387524089026e-21	6.70968132735356e-19	down	Slc15a2	protein_coding	1.02154960161934	0.946723724179527	0.926340302756826	0.174007165915075	0.116529511807012	0.0619977460528747
ENSMUSG00000103851	-3.06302	0.0408414012163162	0.11647650966521698	down	Gm37606	TEC	0.0723650026017822	0.0582176524078145	0.111554887919179	0	0.0297171770046543	0
ENSMUSG00000008540	-3.05309	0.0030626454839202	0.0147661795424033	down	Mgst1	protein_coding	0.165103099256286	0.22137576863521602	0.212096744172466	0.0199205158425206	0.0376670570350415	0.015485595258965002
ENSMUSG00000033967	-3.04206	2.94261075593848e-07	4.85476682620365e-06	down	Rnf225	protein_coding	0.6691508748780539	0.593748475478878	0.286537568668907	0.056990403169141	0.0404104890579684	0.0886051670648792
ENSMUSG00000028339	-3.03712	0.00393763706703496	0.0181744883911745	down	Col15a1	protein_coding	0.28662920314281704	0.26606910563240804	0.14162041556314497	0.0239422492652727	0.0226358111343992	0.0372239338220222
ENSMUSG00000007777	-3.02895	3.891303083757179e-55	2.2531900114013297e-52	down	0610009B22Rik	protein_coding	14.2096283385736	14.5895310832282	14.1783148799614	1.32510962838219	1.64256445762729	2.24332757804752
ENSMUSG00000028709	-3.01872	0.0168263407018863	0.058784121369960994	down	Mob3c	protein_coding	0.0792993418461427	0.106327215131234	0.135827308684482	0	0.0407060128043229	0
ENSMUSG00000067279	-3.0131	0.006988666658908929	0.0291126865925772	down	Ppp1r3c	protein_coding	0.161107074088569	0.121509992345785	0.336315398080327	0	0.0206749087320303	0.05099893018067501
ENSMUSG00000023909	-3.00827	2.6353629501679796e-14	1.36324971053358e-12	down	Paqr4	protein_coding	2.8692040842902897	2.3386470350727797	2.71590547883736	0.32796364087901897	0.496108645541851	0.17846418083350699
ENSMUSG00000037868	-3.00093	1.7601272160645498e-05	0.00018494288089613702	down	Egr2	protein_coding	19.2913864545225	22.4154320878479	19.694251694276602	3.50044868171922	3.55316104318127	0.6222764200115689
ENSMUSG00000044217	-3.00051	0.0217640732636817	0.0718217084894871	down	Aqp5	protein_coding	0.336284423855341	0.47344649678708	0.691202834950205	0	0	0.17032295769824501
ENSMUSG00000046572	-2.98219	7.136064759218839e-20	7.624545382617739e-18	down	Zfp518b	protein_coding	6.49483193210129	5.963421348139679	7.18263913682441	0.85859029774477	0.869721715108492	0.7627904503367621
ENSMUSG00000049600	-2.98139	3.21584302619981e-08	6.515167304772739e-07	down	Zbtb45	protein_coding	1.4081683845605	1.28122385306474	1.50748194591362	0.21844615936466102	0.24094744024390102	0.0849066569495139
ENSMUSG00000022206	-2.9753	4.53520393304119e-31	1.1306515360845699e-28	down	Npr3	protein_coding	10.2793668156672	8.867447038519051	10.3889288707874	1.1638431464585	1.4004284266001998	1.19260628670043
ENSMUSG00000036030	-2.96621	0.000214056132416248	0.0015870745877206301	down	Prtg	protein_coding	0.11206176600396801	0.10676096390335	0.128804655039081	0	0.0121102423607766	0.0298724126250422
ENSMUSG00000037795	-2.95821	0.0454420882667538	0.125974592183511	down	N4bp2	protein_coding	0.34754953482816303	0.20970272872579102	0.535767954261961	0.075480465735804	0.0713617817524917	0
ENSMUSG00000074634	-2.93276	1.6758499367649697e-05	0.000177681667837751	down	Tmem267	protein_coding	1.05436242114166	1.1566836568211298	1.8470015874043602	0.312252807783018	0.19680956746795003	0.040455952028126
ENSMUSG00000058499	-2.92156	0.0006526833532244401	0.0040721815051716	down	Pip	protein_coding	0.17555353566210502	0.16477164479784304	0.180417368345578	0.0254176960029488	0.0240307483152322	0.0197589337459282
ENSMUSG00000030029	-2.92151	0.008716397554983	0.034768741358209995	down	Lrig1	protein_coding	0.357606287325318	0.19179619784736202	0.153130840828064	0	0.073426718415968	0.0201246842216507
ENSMUSG00000029066	-2.91123	0.0008239890530763599	0.0049682914016528894	down	Mrpl20	protein_coding	0.18095026215798699	0.19596568040926102	0.232454518623471	0.0302296921158052	0.0142900859857163	0.0352494468975497
ENSMUSG00000057069	-2.90155	0.0167924806273007	0.0587306983404079	down	Ero1lb	protein_coding	0.5912927178290219	0.371636761989858	0.664644414675898	0.080260231376066	0.0758807336312774	0.0623918310301837
ENSMUSG00000042106	-2.89812	0.0153289083167497	0.0544427986319068	down	Fam212a	protein_coding	0.191866387035273	0.19294566136185798	0.0896282630002367	0	0	0.0588954021430626
ENSMUSG00000002108	-2.89328	0.0230882339778078	0.0753242093605326	down	Nr1h3	protein_coding	0.468175362236489	1.56936303948921	1.4033439173379698	0.338926213833192	0	0.131735398108299
ENSMUSG00000033416	-2.88638	0.0183957115959307	0.0630278723319251	down	Gucd1	protein_coding	0	0.175377846280661	0.616098402397736	0.0236720838066374	0.0447607751692672	0.036803897214692
ENSMUSG00000031963	-2.87594	0.0221293025204079	0.0728177782293898	down	Bmper	protein_coding	0.370209152076871	0.372291628530809	0.5548463285510239	0	0.0633453701459343	0.10416962097110001
ENSMUSG00000036334	-2.86484	0.0016475098010802199	0.00886353525408618	down	Igsf10	protein_coding	0.224279363548038	0.16539670784475197	0.26890870900684805	0.0324725142156701	0.0614012234774575	0
ENSMUSG00000091175	-2.86417	4.85544637402983e-10	1.37252381754071e-08	down	9130204L05Rik	protein_coding	0.830839009312164	1.15832427373691	1.50395439896521	0.205046361250617	0.0969288778100915	0.17533639606662305
ENSMUSG00000026489	-2.8545	5.37433372435662e-07	8.280625781304829e-06	down	Coq8a	protein_coding	1.14283696830282	0.8880688576729359	0.734062537859147	0.16922741413924303	0.133327760993297	0.0877014518699661
ENSMUSG00000022548	-2.85201	0.00978275329730205	0.0380087492828077	down	Apod	protein_coding	0.180725758110645	0.545227094687056	0.27859933621621996	0.0392498421826181	0.0371081265112957	0.061023236026941
ENSMUSG00000038422	-2.84407	3.7220322244846596e-09	9.05291035630076e-08	down	Hdhd3	protein_coding	0.799294743070634	0.822483695148357	1.1223159501963897	0.14129422285381799	0.11450085486232599	0.12552888631952
ENSMUSG00000022799	-2.82774	0.0273431704647008	0.0857759367076859	down	Arhgap31	protein_coding	0.0916939198270046	0.21515599117492498	0.353378863449378	0.0331899920256727	0.0627578789880069	0
ENSMUSG00000022053	-2.82693	2.40196987530093e-22	3.1243013957718595e-20	down	Ebf2	protein_coding	3.50376611422064	2.60122335485535	3.33802737393725	0.600073662749995	0.53111736160973	0.21835176794529798
ENSMUSG00000073418	-2.82606	2.65116588979738e-27	5.11703523891e-25	down	C4b	protein_coding	1.7480032341849199	1.8273549257271102	1.7761342017427502	0.268100014908593	0.28388730664379197	0.20841269134884197
ENSMUSG00000106847	-2.82446	0.0116123355924871	0.0437075747295333	down	Peg13	sense_intronic	0.12146338214482302	0.167951616339915	0.11702682144583698	0.0164870610794195	0	0.0384495999356742
ENSMUSG00000019194	-2.82317	7.68338035640506e-05	0.000664979158136311	down	Scn1b	protein_coding	0.307829587990658	0.541732049208293	0.469594233720677	0.0835676584932116	0.0197519217350647	0.0812036537103009
ENSMUSG00000020491	-2.82086	7.54618862691687e-07	1.12503393565746e-05	down	2810021J22Rik	protein_coding	0.512423643423474	0.45804986274522297	0.639990429781924	0.10819633833369098	0.102292472725498	0.0240309999597964
ENSMUSG00000025732	-2.79767	0.00023738336167849198	0.00173104262075155	down	Mcrip2	protein_coding	0.38112234703605297	0.405811282960354	0.43200177184387795	0.0730339200276807	0.0460324898699546	0.0567743192327482
ENSMUSG00000029380	-2.79422	0.000138151368830315	0.00109580957600714	down	Cxcl1	protein_coding	0.362436062400986	0.306926159306299	0.514607217900235	0.082856323300045	0.0587513749668113	0.0322049764527608
ENSMUSG00000004661	-2.79115	8.849473528761671e-07	1.30203319542026e-05	down	Arid3b	protein_coding	22.987048180739897	20.6293526469313	19.835946891418	4.26928107951284	3.87356759196858	1.04381851098715
ENSMUSG00000036639	-2.78047	0.0131715226943437	0.0483882524470559	down	Nudt1	protein_coding	0.107327557498659	0.121422700684617	0.12064187411981098	0.0145683082813836	0	0.0339748620121259
ENSMUSG00000067924	-2.77341	0.0283657828582326	0.0883898654099438	down	Rtl8b	protein_coding	0.10275100415277401	0.23249023294771304	0.19799586021785398	0.0557884047529189	0.0263721210878076	0
ENSMUSG00000085566	-2.76539	5.749947000220508e-97	1.4744506950565496e-93	down	A730017L22Rik	processed_transcript	54.3113915899032	52.7979327347338	56.1646714794147	6.90040237352442	7.72113864283459	9.32198626817671
ENSMUSG00000022040	-2.76188	7.3707281150135e-05	0.0006413212295903651	down	Ephx2	protein_coding	0.541983015186705	0.30279541267106297	0.6446748046326589	0.06539296529887999	0.1236494362433	0.0338896509644423
ENSMUSG00000044041	-2.75906	0.0275862061718441	0.0864175219519376	down	Krt13	protein_coding	0.106275659211444	0.142497965520487	0.113770937700269	0.0384680716933658	0.0181845071427469	0
ENSMUSG00000046312	-2.7562	0.000870209666004585	0.00521196646806216	down	AI464131	protein_coding	0.0613086783881116	0.145726567952569	0.0787590974016206	0.0060522538184498605	0.0114440103646057	0.0235241782336248
ENSMUSG00000054517	-2.75483	0.0240697917607924	0.077749282365705	down	Trim65	protein_coding	0.0130260369714717	0.0523972407511392	0.108768825559111	0	0.0200596126804842	0.00549790838419894
ENSMUSG00000029314	-2.75175	8.901053306042749e-13	3.72433349285472e-11	down	Gpat3	protein_coding	1.88495276683625	1.4743212404622001	1.21073543308918	0.151619328057465	0.32252857621967307	0.206262339841841
ENSMUSG00000112003	-2.74313	0.00214927207397109	0.0109662972506484	down	Gm4864	processed_pseudogene	0.22384411820781897	0.209024466475346	0.184858292437988	0.0173622304175394	0.0328296781349933	0.0404905889733555
ENSMUSG00000033111	-2.74005	0.0440311358374029	0.12308968825438099	down	3830406C13Rik	protein_coding	0.10542335889787599	0.0757259853732022	0.0967358806306318	0	0	0.0381395225168381
ENSMUSG00000048240	-2.73587	4.1781208433571e-08	8.277844275746129e-07	down	Gng7	protein_coding	6.28851872609488	6.467617322180639	8.81283614561511	0.620788320235286	1.9074712989862401	0.723872570217539
ENSMUSG00000035504	-2.73151	9.399921218360829e-71	9.925210933504528e-68	down	Reep6	protein_coding	60.09219556581039	52.6641232322293	58.4991049092877	9.992019595687491	9.34326632191188	6.47645361208381
ENSMUSG00000049411	-2.73083	0.0354068262499117	0.104188939538675	down	Tmem241	protein_coding	0.0558713388325104	0.0842784339830403	0.125604703646056	0	0.0143399641217921	0.0235816544108099
ENSMUSG00000090877	-2.73041	0.000258710618641617	0.0018590294654191397	down	Hspa1b	protein_coding	0.32811118602810996	0.49493528361050504	0.553221595524521	0.155878765622769	0.0421065857192594	0.0173107642462955
ENSMUSG00000103897	-2.72534	0.0428184637449701	0.120695889482131	down	Pcdhga8	protein_coding	0.0713694076615284	0.17942717553395698	0.458417166810128	0.0774996883860612	0	0.0301229349814518
ENSMUSG00000056025	-2.71741	0.00602695617406706	0.025678581373012998	down	Clca3a1	protein_coding	0.0530163094528505	0.239915400075213	0.20431936178620302	0.0143925373510901	0.013607190937428001	0.0447532603935455
ENSMUSG00000030849	-2.70549	0.0384780339510355	0.11118491780764399	down	Fgfr2	protein_coding	0.7530239921276851	0.37862992686601105	0.290207641891895	0	0.154617193797065	0.0635658708613968
ENSMUSG00000000440	-2.70012	2.1490222877856603e-15	1.2944614116024302e-13	down	Pparg	protein_coding	0.908165730399638	0.808207332056555	0.681411373186995	0.148362263880646	0.115513749145763	0.10854800268742901
ENSMUSG00000026574	-2.69873	4.89395962616912e-06	5.9637865098259106e-05	down	Dpt	protein_coding	0.9399209483842871	0.744709436227364	0.8415579000261171	0.123715821826249	0.146206395761333	0.12021608520813198
ENSMUSG00000033033	-2.69815	0.0169731369513969	0.0591587977238007	down	Calhm2	protein_coding	3.5384201061662997	6.5235943609925	5.303162803414001	0.640392161926926	1.8163451397634198	0
ENSMUSG00000036339	-2.69796	0.04625218228684	0.127649511414725	down	Tmem260	protein_coding	0.0921969034793743	0.247241396018266	0.27635790802212296	0.100116163548642	0	0
ENSMUSG00000054252	-2.69795	0.0141839607790535	0.0513103780701353	down	Fgfr3	protein_coding	0.0694483610944039	0.0598620150001726	0.12745085034388198	0.0215467523935038	0.0101855137404831	0.00837489072443408
ENSMUSG00000002020	-2.69758	0.0319166758850857	0.0964810259577786	down	Ltbp2	protein_coding	0.0690281657345446	0.0607394011741317	0.0332534245445203	0.009369668163107659	0.00885840075350505	0.00728369134774053
ENSMUSG00000070867	-2.69652	0.0446910241276755	0.124527147328745	down	Trabd2b	protein_coding	0.0541042829689037	0.13602156715997699	0.347520498257798	0.0293757872443544	0.055545722928545	0
ENSMUSG00000060675	-2.68372	0.025383165954582003	0.0809861053829981	down	Pla2g16	protein_coding	0.116389640925983	0.0501618635859883	0.0320395437850675	0	0.00853503429181011	0.0210534239149188
ENSMUSG00000079018	-2.68234	9.44708041029254e-06	0.000106316672955957	down	Ly6c1	protein_coding	1.0179242560250101	0.9449078929586999	1.50883637713187	0.170055221196528	0.24116392491617702	0.13219568950630098
ENSMUSG00000035112	-2.68093	0.00998474777129389	0.0386596683552039	down	Wnk4	protein_coding	0.189167085022959	0.237788969264192	0.0810033710626787	0.0513539015613883	0.0323678087183502	0
ENSMUSG00000036298	-2.67047	0.00012244177291739	0.000991800462033915	down	Slc2a13	protein_coding	1.2087375407615901	1.2155368525925	2.5620920617511	0.5250248576747191	0.0620470292260068	0.20406907409225103
ENSMUSG00000052371	-2.66948	0.0149321233304186	0.0533269255197687	down	Hoxd3os1	antisense_RNA	0.9109753660861759	1.5268328758174101	1.3653129168681002	0.16487061079419502	0.31174848830627805	0.12816533311891398
ENSMUSG00000062908	-2.66819	0.033895069573326	0.101065863594884	down	Acadm	protein_coding	0.0818779466778221	0.144092412065633	0.157774560151677	0.0222277147910333	0.0210148323319358	0.0172791406360538
ENSMUSG00000036368	-2.65574	0.000795428941169723	0.00482526174180349	down	Rmdn2	protein_coding	0.931808482566317	0.937050031062993	0.9725877728268921	0.18972117063323699	0.0597896009277633	0.196644523579539
ENSMUSG00000047996	-2.65044	6.68208433746416e-16	4.34577586440151e-14	down	Prrg1	protein_coding	1.26479298442457	1.05693731444899	0.9268189364585679	0.17409707422814702	0.237751589571576	0.11278141793532401
ENSMUSG00000033453	-2.64697	0.00939729812793748	0.0368863987309158	down	Adamts15	protein_coding	0.599839239981797	0.36192805000639705	0.8476300289947439	0.0651362477334668	0.0615820086643558	0.151904736362567
ENSMUSG00000002985	-2.64524	0.0116906112810796	0.0439837502610311	down	Apoe	protein_coding	0.0328207293581135	0.15402496849195002	0.15459606465164802	0.0237599122761406	0.0224634235862169	0.0092351118767583
ENSMUSG00000066613	-2.64461	0.0007995903705504701	0.00484559323139127	down	Zfp932	protein_coding	0.135326050759178	0.249493343113642	0.217305239097796	0.0122458243524674	0.0231552319212996	0.0571171593247334
ENSMUSG00000003617	-2.64368	0.00230314553993297	0.0116192980443499	down	Cp	protein_coding	0.311057905693213	0.521346080669301	0.621592185471105	0.0375306942523492	0.0709655719833539	0.11670082151975099
ENSMUSG00000026043	-2.64295	3.8161644087795096e-20	4.28125944609951e-18	down	Col3a1	protein_coding	9.10916744762747	9.52295686330288	10.9609098207475	2.37502798792719	1.6779049911156398	0.730393944724004
ENSMUSG00000030545	-2.63715	0.00473256361968218	0.0211159624591835	down	Pex11a	protein_coding	0.20648028875049104	0.152270630047736	0.159150726462582	0.0448431857860379	0.0423962624760503	0
ENSMUSG00000101599	-2.63438	0.0122221766489424	0.0455913548232122	down	Gm20342	lincRNA	0.0867643573230307	0.0872524185450525	0.20699766315475	0.0403787093250385	0	0.0209261096995041
ENSMUSG00000031722	-2.6208	6.305836789334529e-65	5.659488518427738e-62	down	Hp	protein_coding	16.9183461071402	17.9089621976352	22.200743407369398	3.23623414947179	2.92905046594998	3.09866610444943
ENSMUSG00000022894	-2.61295	0.0115586222945768	0.0435419244884898	down	Adamts5	protein_coding	0.35855990409151894	0.5408652779295601	0.403040373059464	0	0.0920281537480133	0.11350321901011
ENSMUSG00000028036	-2.61164	0.000706464057324715	0.00435176040802287	down	Ptgfr	protein_coding	0.42066541648962297	0.65377628873738	0.9825460094087378	0.124581410340733	0.07852231548465301	0.129127666678169
ENSMUSG00000020181	-2.60735	0.00461272077306729	0.0206840714155778	down	Nav3	protein_coding	0.32064247406727303	0.46901255456951096	0.262123031386228	0.0633061970687388	0.0897777254305541	0.0246061435592504
ENSMUSG00000001313	-2.60499	3.6087160737202e-17	2.7564448307777697e-15	down	Rnd2	protein_coding	1.36864485185819	1.6372192603248603	1.20661136753392	0.281698931200492	0.29387882403964	0.128369972003025
ENSMUSG00000048347	-2.60291	0.0232186733887258	0.0756123344208322	down	Pcdhb18	protein_coding	0.291796796949478	0.377277677127204	0.321301317808884	0	0.12838749127791999	0.0351882499411304
ENSMUSG00000090035	-2.59872	0.0005310677784226071	0.00341427887632012	down	Galnt4	protein_coding	0.267859767305409	0.19848058974516197	0.28976948239231004	0.0612352847338279	0.0289469532423293	0.0357018177560739
ENSMUSG00000015568	-2.59183	0.00509519831027947	0.0224218704754882	down	Lpl	protein_coding	0.0518930045287019	0.0782773645261028	0.0999951305164155	0.007043794764739841	0.0199783244503329	0.0109512580573994
ENSMUSG00000020601	-2.58732	7.97459946070326e-08	1.48953236544874e-06	down	Trib2	protein_coding	0.9727704872994959	1.07772473591762	1.16493002807694	0.32226915741466905	0.186195867280045	0.0417536856276156
ENSMUSG00000023873	-2.58678	2.92163189585153e-25	5.0426242817821995e-23	down	1700010I14Rik	protein_coding	2.2087300117478703	2.15026650931383	2.56573902883314	0.442267199764996	0.49050375529749796	0.231407140672553
ENSMUSG00000097554	-2.5817	1.4775376326640698e-09	3.82770815930168e-08	down	Gm26825	lincRNA	0.513181485747129	0.548322463432238	0.391429342663407	0.11319369113779199	0.0576246132313666	0.0744558590424605
ENSMUSG00000031070	-2.57904	1.8780039477175895e-73	2.2473447241020497e-70	down	Mrgprf	protein_coding	24.1385256534598	25.183637484296604	27.707680614798605	4.65116631368945	4.80779090681517	3.45497679340436
ENSMUSG00000102742	-2.56775	0.0285676720215127	0.0887332951697792	down	Pcdhga11	protein_coding	0.10693646280709698	0.0391047253983429	0.0749313	0	0.0199609911825467	0.0164126350584346
ENSMUSG00000037419	-2.5665	0.0288352302306742	0.0892862485148528	down	Endod1	protein_coding	0.262356251663388	0.215862578994875	0.0919176183769988	0.0776976441673793	0.0244859923765467	0
ENSMUSG00000020023	-2.55715	2.3332201407542596e-22	3.05702930850649e-20	down	Tmcc3	protein_coding	5.8707301369998	5.76124938475103	4.61605795703026	1.26400801608883	1.0495532439644701	0.469939554769351
ENSMUSG00000027478	-2.55614	0.00276833116021678	0.0135362419847156	down	Dnmt3b	protein_coding	0.47311739632061794	0.634371660719634	0.506484835954891	0.128438962807301	0.121430533622467	0.0332814974812662
ENSMUSG00000031239	-2.55257	0.0430294904847423	0.121100557259505	down	Itm2a	protein_coding	0.483955663233281	0.114512465686306	0.0365708817018242	0.0309132395239116	0.0292264207787136	0.0480619999195927
ENSMUSG00000022575	-2.55118	0.0451973710088179	0.125476615499161	down	Gsdmd	protein_coding	0.07348227376805298	0.0527825867694046	0.053941536585489995	0.0113991484697504	0.0107771399836066	0.00886134680923351
ENSMUSG00000021759	-2.5457	0.0383784158253366	0.11104006512972099	down	Plpp1	protein_coding	0.259525118769194	0.35885435106791397	0.0833485757836596	0	0.0333049195671733	0.08215345904032301
ENSMUSG00000047793	-2.53945	8.75565631463278e-10	2.38488665929679e-08	down	Sned1	protein_coding	1.39255186094621	0.9741809760979101	1.40002188048136	0.21915437818104502	0.1864763562077	0.238509405941034
ENSMUSG00000100975	-2.53616	5.53980816883747e-13	2.4077374486835998e-11	down	Gm28875	lincRNA	2.06513024428454	2.45636727821755	1.59746481593129	0.38580899172767696	0.296364942212686	0.37489502909932004
ENSMUSG00000053560	-2.5288	0.00110514415913052	0.00635404793606433	down	Ier2	protein_coding	0.19789821622854	0.10945628122470599	0.266937725004061	0.0322345047949795	0.0609511791866919	0.008352703624316359
ENSMUSG00000028862	-2.52707	3.7625024968412804e-17	2.86173389060597e-15	down	Map3k6	protein_coding	7.43459516777438	7.654425668434401	7.693635346711731	1.8260787555736202	1.60528309262925	0.572795777872682
ENSMUSG00000039804	-2.52661	0.00483842866888091	0.0214762103378863	down	Ncoa5	protein_coding	0.310215863866555	0.5303334789591699	0.398513262398616	0.0336861879197442	0.159240299259436	0.0261866046073529
ENSMUSG00000087143	-2.52491	0.017971817562722998	0.0618588926655566	down	A830082K12Rik	antisense_RNA	0.523597990787849	0.33507300919595395	0.489186033571385	0	0.19547186437555897	0.0401809752938651
ENSMUSG00000108067	-2.52023	0.00750128525502905	0.0307978202945497	down	Gm43953	TEC	0.29580245519693704	0.416452937511761	0.30399786774737103	0.128484171875518	0.030368318950637997	0.0249699091451316
ENSMUSG00000073436	-2.51947	1.70914542275618e-39	5.578029152449721e-37	down	Eme2	protein_coding	5.89506174399996	6.7474268242854105	8.06809913237168	0.941664834728384	1.1330858517285902	1.5158015359256203
ENSMUSG00000027187	-2.5151	3.7173084324533202e-06	4.72227079706562e-05	down	Cat	protein_coding	0.273737711796253	0.209007008489338	0.16280197065958701	0.0110092753136189	0.0676555147667941	0.0342330857190584
ENSMUSG00000044043	-2.50555	3.4514033118002596e-08	6.945368772064429e-07	down	Pcdhb14	protein_coding	0.40541121566777794	0.300404416775654	0.356339762901918	0.0772340426343253	0.0438118035489463	0.0660433016541414
ENSMUSG00000022425	-2.50433	0.0354369807240038	0.104260580887702	down	Enpp2	protein_coding	0.177454703665203	0.22943945613527697	0.130265149663692	0	0.0260260615803205	0.0641986532862614
ENSMUSG00000000811	-2.50176	3.6163035310413603e-07	5.82176218674371e-06	down	Txnrd3	protein_coding	0.457795268951624	0.303844483229754	0.41166895434248296	0.0894811731406312	0.0657988515521422	0.0541021499340014
ENSMUSG00000071256	-2.50125	0.0024395765128939397	0.0121944857717756	down	Zfp213	protein_coding	0.695674482793458	0.652948562621916	0.655369575398254	0.100723932753407	0.0476139040500897	0.195749204970527
ENSMUSG00000054203	-2.49845	1.7674816301310197e-15	1.0940101814086801e-13	down	Ifi205	protein_coding	1.4841055632927098	2.12512451437195	2.23810005195293	0.315309702532406	0.33122715860931895	0.381285407942591
ENSMUSG00000054555	-2.49265	0.0294877940782649	0.0908078724792135	down	Adam12	protein_coding	0.4843658646769439	2.11072544821214	1.65928519168161	0.175323502544836	0	0.545164356436648
ENSMUSG00000023046	-2.49247	0.0007588730759639059	0.00462621516063916	down	Igfbp6	protein_coding	0.563810760207466	0.477458755234428	0.609927925332119	0.0644462451091716	0.182788970632971	0.0500985253399145
ENSMUSG00000022309	-2.48925	6.648771694190289e-05	0.000587619162534297	down	Angpt1	protein_coding	1.89175274074259	1.8292251012228102	1.77592001116183	0.1580188451508	0.37349088371758604	0.4299364356443571
ENSMUSG00000022367	-2.4885	0.0146771874319942	0.0526799425818117	down	Has2	protein_coding	0.157816859195211	0.0865661456353329	0.147444804484896	0.0155793227613465	0.0294584358988519	0.0242217710222173
ENSMUSG00000073787	-2.48153	3.90269277601223e-15	2.28192636055305e-13	down	Gm10575	processed_transcript	5.6607230816988805	5.26968912532409	5.15269365095818	1.54551918986983	0.863428116862134	0.518803204674772
ENSMUSG00000039670	-2.48107	0.0009201895780957	0.0054711503566803	down	Oxld1	protein_coding	0.17492623248176903	0.195455795724761	0.17477899959213503	0.0633171781957239	0.0299310994410277	0.00820347058471453
ENSMUSG00000046546	-2.47911	0.0027210854886790103	0.0133371631572951	down	Fam43a	protein_coding	0.288458160828775	0.257849579485869	0.164694497000435	0.0696078436877094	0.0493572048848755	0.0135277482611211
ENSMUSG00000028527	-2.47875	1.29501313118346e-19	1.34366969391578e-17	down	Ak4	protein_coding	12.6338	14.4442488932531	11.882542158752198	1.87819714605414	3.24260273273201	1.9044164263441297
ENSMUSG00000021643	-2.46872	0.000442566470557549	0.0029313904599660603	down	Serf1	protein_coding	0.328234763224053	0.40552824306318797	0.289138916059686	0.152755077125187	0.0385119491747628	0
ENSMUSG00000049929	-2.4528	0.0100984233905205	0.0390156478389675	down	Lpar4	protein_coding	0.272474674592554	0.25292989053945003	0.134626814794594	0.0455198319364445	0.0215179933006017	0.0530785723017724
ENSMUSG00000037010	-2.44435	3.5308453125760995e-56	2.1126224453580395e-53	down	Apln	protein_coding	38.533616453497295	39.3058393487542	50.04215228882179	8.48294124355316	8.45211623331225	6.59437716079866
ENSMUSG00000037225	-2.43796	0.000157946853591963	0.00122946488377092	down	Fgf2	protein_coding	0.61487953160481	0.451862612594169	0.546849689069405	0.102722254762445	0.0728378169174863	0.11977967392371301
ENSMUSG00000022325	-2.43678	0.00299262065551622	0.0144789814572205	down	Pop1	protein_coding	0.19786058277258803	0.21427923489466802	0.23462590118725402	0.0661094869688215	0.015625535477454	0.0385436087374729
ENSMUSG00000073274	-2.43342	0.00093332287479436	0.00553274293347383	down	Gm14636	processed_transcript	0.13296450443153698	0.165174200121585	0.11052442371647198	0.0169865294940829	0.0321192774493973	0.026409609337360997
ENSMUSG00000107411	-2.4305	0.00987497452082695	0.038317291969054	down	Gm19040	processed_pseudogene	0.14837780184762697	0.12434370584344	0.11118968579217199	0.0134268937062587	0.0253884776395976	0.0313129604419858
ENSMUSG00000026563	-2.42938	4.6343579660619e-12	1.8084070758871997e-10	down	Tada1	protein_coding	2.58720030464707	2.00278878524581	2.55845514459911	0.687198233562782	0.458612061867176	0.204255515937352
ENSMUSG00000024900	-2.42535	8.100734724073889e-50	3.7284150845416994e-47	down	Cpt1a	protein_coding	11.833590584722199	12.685014911280902	11.7604024518481	2.15312575527389	1.9923263706742298	2.5818848450781204
ENSMUSG00000011256	-2.42141	4.88465603738858e-41	1.7535915174224997e-38	down	Adam19	protein_coding	4.83791365495581	5.06071059030424	4.4503962093554295	0.8975772111191029	0.8236409941647971	0.9542741889003621
ENSMUSG00000023915	-2.41444	6.325402999357439e-26	1.1131469003771199e-23	down	Tnfrsf21	protein_coding	11.3253631816016	11.9942861520024	11.8078234294765	2.6141008172407703	2.02210298762725	1.98593685605255
ENSMUSG00000062110	-2.40229	0.0352935950352324	0.103992125883523	down	Scfd2	protein_coding	0.107451064469313	0.151277687696063	0.19324912402160702	0.046672232744962	0.0220627526246676	0.0181407778752893
ENSMUSG00000022793	-2.40157	6.4870030070409e-09	1.51026853406465e-07	down	B4galt4	protein_coding	4.35741411753842	3.81837048075611	3.83952451199816	0.96869336959959	0.9354045635621591	0.37329810280498
ENSMUSG00000022947	-2.40025	2.14455005514819e-14	1.1288760554225802e-12	down	Cbr3	protein_coding	0.47993990589063207	0.584530221761394	0.5822936503979781	0.0984421608140097	0.109494757457659	0.10353504494386301
ENSMUSG00000025940	-2.39273	0.035344482310326004	0.10407372989999199	down	Tmem70	protein_coding	0.12961245810133	0.456195409859615	0.249756489956703	0	0.133065578004646	0.0273528096708382
ENSMUSG00000029231	-2.38866	0.000478932878480412	0.00313410323322034	down	Pdgfra	protein_coding	0.360934048052039	0.37640747489729204	0.41214886293022207	0.14516166877370099	0.0823444468038773	0
ENSMUSG00000062580	-2.38777	3.72785448904516e-05	0.000352741107424147	down	Timm17a	protein_coding	5.30763015924946	6.078803836379371	6.6289535042675	1.4408823643355801	1.96770723474371	0.12445528400231401
ENSMUSG00000033585	-2.38598	8.12112819251678e-11	2.57551680310382e-09	down	Ndn	protein_coding	2.0340761031637298	2.0960246744805	1.83880556960279	0.490842938993745	0.438278410386661	0.23317933085148898
ENSMUSG00000004043	-2.38279	1.87328256897055e-08	3.9605915327469296e-07	down	Stat5a	protein_coding	3.6887376052439906	3.74621484876243	4.597918206349821	1.15011760502522	1.01236968350569	0.184979170485838
ENSMUSG00000022836	-2.38136	0.00030355948873001003	0.00212598237327494	down	Mylk	protein_coding	0.17500515935329	0.316781256596603	0.28476851490933197	0.0506765975702274	0.0598892087593797	0.0393944255900702
ENSMUSG00000099681	-2.37479	3.6938996620882e-07	5.920133833436e-06	down	1700052K11Rik	antisense_RNA	1.49532878152046	1.15286749262121	0.864426321222478	0.27062836024492004	0.179102834807633	0.231415964025655
ENSMUSG00000087594	-2.36978	0.00395245821132264	0.0182335196333182	down	BC039771	processed_transcript	0.31995993726042105	0.482639632647023	0.493236974454758	0.10423287615601	0.0656968544745954	0.0810274264778057
ENSMUSG00000020009	-2.36961	6.67239445969357e-10	1.84829445295524e-08	down	Ifngr1	protein_coding	0.8369116923496019	0.6771650615103659	0.8156110375148601	0.198473188921377	0.187643256483114	0.0730832883392708
ENSMUSG00000022864	-2.36048	0.0471306667265649	0.129614749156096	down	D16Ertd472e	protein_coding	0.11024200120877599	0.15520697828557198	0.169944498675773	0	0.0452716222687983	0.0372239338220222
ENSMUSG00000042759	-2.35786	4.86968332291364e-05	0.000448030833656073	down	Apobr	protein_coding	1.4466545426227702	1.91768058733828	2.19631323347294	0.35702614661418997	0.27003566240614196	0.44406580207398294
ENSMUSG00000024942	-2.3486	0.0345117826346384	0.10233229220745099	down	Capn1	protein_coding	0.44922668396345794	0.129072469914462	0.247324725736048	0.0696875777583711	0.0988274846950314	0
ENSMUSG00000074733	-2.34746	0.0045784939114776	0.0205717060603311	down	Zfp950	protein_coding	0.665496962334401	0.272653525866382	0.316636582442543	0.187356263828159	0.0253047057160177	0.0416128534279624
ENSMUSG00000028883	-2.33849	3.1589067150404702e-06	4.07344651831727e-05	down	Sema3a	protein_coding	13.163604004672502	10.9820736398681	11.2578470925992	3.07447079271197	2.98220745436982	0.9518610213784491
ENSMUSG00000075028	-2.33836	0.000853113494801839	0.00512153419120168	down	Prdm11	protein_coding	0.65217554617533	0.874458828877245	0.518641595044052	0.168617670130427	0.22318357685563103	0.0262156363197779
ENSMUSG00000037617	-2.33761	0.0373756124495663	0.10891107848534301	down	Spag1	protein_coding	0.18948698426482502	0.38110574825927296	0.973684264115311	0.0685876610857475	0.0648450914233464	0.159953803565544
ENSMUSG00000021806	-2.33755	0.04436376613595801	0.12388450562234699	down	Nid2	protein_coding	0.583593593898956	1.0270336766240602	1.3119803810529398	0.158430352560047	0.299570812981814	0.123158874793956
ENSMUSG00000032000	-2.33645	0.0462916109581441	0.127698542600075	down	Birc3	protein_coding	0.351253824541065	0.7947667681174959	0.564039930949765	0.0953561996599655	0.0901529719318312	0.14825394332564001
ENSMUSG00000044080	-2.33528	0.00219854705605298	0.011192263090230001	down	S100a1	protein_coding	0.122058790880827	0.254932729039197	0.14473905518188	0.0407824738616109	0.0578356924007122	0.00792575966497055
ENSMUSG00000045948	-2.33026	0.0145687421751913	0.052364621955283	down	Mrps12	protein_coding	0.22155939235815902	0.19309826800148003	0.11384892463357199	0.0801967510981519	0.0303282868929651	0
ENSMUSG00000043496	-2.32912	0.0260492813802356	0.0825481752131488	down	Tril	protein_coding	0.0185066724128214	0.0159520928085496	0.0305669131566566	0.00287090063626341	0.00542849285946943	0.00446349940265955
ENSMUSG00000035385	-2.32885	2.71555058425587e-05	0.000268562716183983	down	Ccl2	protein_coding	0.334994755755607	0.278796535015237	0.47486347341321294	0.0878063479755476	0.0711557889804226	0.0585068139227372
ENSMUSG00000069920	-2.32682	0.00955371657301684	0.03733708088083	down	B3gnt9	protein_coding	0.361451516221289	0.24232315319424697	0.216688372612615	0.0784996843652361	0.0247387510075305	0.061023236026941
ENSMUSG00000041556	-2.32524	0.00855351641205465	0.034248409457145	down	Fbxo2	protein_coding	0.14104981121424898	0.482267000503657	0.471112506273651	0.0612661182105317	0.0579230574949731	0.0952527853391324
ENSMUSG00000033356	-2.31626	2.8016184581181e-23	3.95976782072597e-21	down	Pus7l	protein_coding	7.2445013287245095	6.61257250603788	5.853054688735661	1.5623895277469297	1.6455811452463502	0.7777403870746079
ENSMUSG00000054814	-2.31056	1.17081984279638e-75	1.6166320137073096e-72	down	Usp46	protein_coding	70.610540647387	63.8151624176066	67.5127418614443	13.2240694780721	11.7403866688379	15.7163514236619
ENSMUSG00000038344	-2.30967	0.008392788236132041	0.0337933039117474	down	Txlng	protein_coding	0.19919994671751	0.300480709960867	0.4478226367327379	0.054077560340495996	0.0255633760411148	0.105095573157509
ENSMUSG00000025026	-2.30627	4.52999824479634e-39	1.45202622310883e-36	down	Add3	protein_coding	7.02776669812993	6.0293622069616	5.899547111347389	1.13337880034677	1.15487617904643	1.52715985006358
ENSMUSG00000030351	-2.29997	4.7152556122363007e-07	7.34712137496888e-06	down	Tspan11	protein_coding	1.42755971430668	0.9209444836540981	1.5224739366944	0.26323812425361603	0.221221523432724	0.295581299505495
ENSMUSG00000025950	-2.29716	0.0164048180472951	0.0576255350193634	down	Idh1	protein_coding	0.130852462304329	0.0809775538881243	0.077583358091114	0.0218603145465534	0.0206674797314079	0.0169935350057058
ENSMUSG00000034463	-2.29245	0.00118599802141879	0.00673905175196809	down	Scara3	protein_coding	0.10566554648319401	0.0894820458489775	0.100019945666931	0.0241561466678809	0.0228380369634736	0.0140836831211671
ENSMUSG00000097141	-2.28484	0.0128956755359268	0.0475997071498842	down	Gm10524	TEC	0.19236046356841102	0.8704913271398491	0.7413372895023871	0.0522208200712944	0.14811398135409898	0.16237942633778302
ENSMUSG00000042699	-2.28371	0.000586566801314662	0.0037138885656431	down	Dhx9	protein_coding	0.425189618412097	0.528188747978086	0.61047250383688	0.162956934061763	0.0770324947667522	0.0844517998587129
ENSMUSG00000028076	-2.28354	0.000294094602880239	0.00207019534184325	down	Cd1d1	protein_coding	0.5430317696421489	0.239745247309202	0.306261681656128	0.086293979266749	0.108780323579212	0.0335411403694179
ENSMUSG00000027274	-2.28006	1.70454833176197e-13	7.845292962853161e-12	down	Mkks	protein_coding	1.08362413278236	0.943339411323448	0.914187583234516	0.19318989873372897	0.282274576666467	0.13652715912494
ENSMUSG00000056481	-2.27535	0.0194536778225849	0.0658234716145899	down	Cd248	protein_coding	0.10759256381347	0.10046937318650401	0.0493631654246845	0.0417265126084074	0	0.012974762118210999
ENSMUSG00000027335	-2.27057	1.42695911032518e-05	0.000154022345341774	down	Adra1d	protein_coding	0.277809843046115	0.272209161916233	0.237922298146083	0.0850870704658154	0.0585048657012163	0.0240523880080759
ENSMUSG00000019837	-2.26651	6.08552777677026e-08	1.1670429871049802e-06	down	Gtf3c6	protein_coding	1.3686885589812698	1.0093509190460699	1.2600872529052	0.247708694556425	0.257611383150485	0.250329439320615
ENSMUSG00000031488	-2.26534	0.0337597616901842	0.10074608850188001	down	Rab11fip1	protein_coding	0.172252067684242	0.129915756612596	0.19362047130066498	0.0233809590250031	0.0221051483829778	0.0545269115152336
ENSMUSG00000063564	-2.25858	0.000224788591499298	0.0016502884324795099	down	Col23a1	protein_coding	0.26935088949182606	0.37921243444580505	0.276813443035346	0.128694194079546	0.0331832285149086	0.0363792368622148
ENSMUSG00000031897	-2.25754	0.000287697570652174	0.00202834697297978	down	Psmb10	protein_coding	0.406523675191103	0.227116903188642	0.502891393420839	0.0817485291360629	0.0927453847232061	0.0635487878539092
ENSMUSG00000041346	-2.25488	5.22600805371731e-18	4.50994445020316e-16	down	Wrap53	protein_coding	2.0978518617689397	2.17170116642972	3.20225595335163	0.576211890191959	0.430748516992353	0.552098991146828
ENSMUSG00000058351	-2.25139	2.4872856423589e-49	1.11616943200856e-46	down	Smim4	protein_coding	13.553597482683802	13.7598940070376	15.1352798054829	2.9210870544035203	3.54505959295931	2.46727141969499
ENSMUSG00000062980	-2.24792	3.02877522116315e-05	0.000295493473089755	down	Cped1	protein_coding	3.09815585332533	4.67337509731762	5.80415283783791	0.5607120311802579	0.9277031627823921	1.3076407720058798
ENSMUSG00000025932	-2.24638	6.597130607849879e-17	4.893044717339029e-15	down	Eya1	protein_coding	0.651202581568722	0.667876260497269	0.6371119965173471	0.15454002214155302	0.16381733934437698	0.09829198782724499
ENSMUSG00000032925	-2.24488	9.778062602289191e-09	2.18032576038622e-07	down	Itgbl1	protein_coding	1.3996248932908602	1.5482477694718102	1.18154488890176	0.390817486400801	0.32843737954323104	0.168783040402852
ENSMUSG00000031077	-2.24008	4.0310184036069395e-07	6.41460818659083e-06	down	Fadd	protein_coding	0.393004571417536	0.641127001962488	0.661935809222481	0.15173750368338698	0.161389981241644	0.0516057763750826
ENSMUSG00000044134	-2.2397	0.00175005496404657	0.00932427622577501	down	Fam109a	protein_coding	0.22435634731126897	0.4190055666645379	0.349975806125924	0.10441176553156402	0.0987144097697511	0.0135277482611211
ENSMUSG00000025854	-2.23861	3.32808052602476e-08	6.71980263691164e-07	down	Fam20c	protein_coding	0.8555298758728149	0.663692667616443	0.832131161655121	0.22561809369807698	0.188212029098522	0.09285276424256401
ENSMUSG00000002265	-2.23697	0.0453084186421815	0.125720530936336	down	Peg3	protein_coding	0.3785471960425661	1.90338287559671	2.18832248886051	0.411062536372014	0.388632406030462	0.159773675408376
ENSMUSG00000017493	-2.23171	1.41648884449708e-11	5.146958453182711e-10	down	Igfbp4	protein_coding	0.571553916491383	0.6003142726207521	0.489491012395308	0.12412951676434401	0.130395819751776	0.10185526530227901
ENSMUSG00000033068	-2.22989	0.0377931623456662	0.109971348029755	down	Entpd6	protein_coding	0.0908022447557533	0.0570706372747797	0.11664748004731	0.0123252138134234	0.0349580203155439	0.00958124147505657
ENSMUSG00000019929	-2.22386	0.0414038848506242	0.11766936875692001	down	Dcn	protein_coding	0.0633766798804296	0.21244394086599697	0.217108582772821	0.0458802830943122	0.0433767693005342	0.0178329592461837
ENSMUSG00000075273	-2.22365	0.0348654017386675	0.10308581143289099	down	Ttc30b	protein_coding	0.333765868170297	0.28769429677104197	0.490018690649805	0.103552775120099	0.0979022912212907	0.0402493684433015
ENSMUSG00000054342	-2.22217	0.0246391427874737	0.07911853542668201	down	Kcnn4	protein_coding	0.44413917904880895	0.255221441076614	0.163015844143126	0.0688983639672231	0.0651388404218667	0.0535594653690592
ENSMUSG00000039220	-2.22173	0.00536021874034586	0.0233628087459743	down	Ppp1r10	protein_coding	0.23725039026019298	0.545337041671264	0.783718640898621	0.110412441711539	0.139183535614055	0.0858312303464233
ENSMUSG00000018846	-2.21958	0.040610181837055	0.116056800505515	down	Pank3	protein_coding	0.3804752802329361	0.22319237794207	0.12219269132290302	0.0688593722502071	0.0651019763356065	0.0267645772047987
ENSMUSG00000052906	-2.21925	0.0310515895021347	0.0946184098871214	down	Ubxn8	protein_coding	0.41043945065421095	0.309561170976167	0.21969320875821102	0.14856472621015399	0	0.057744820416214
ENSMUSG00000021385	-2.20559	0.000191259067031849	0.0014406631360561	down	Ippk	protein_coding	0.6093812102167211	0.38300566361429295	0.46480571332243703	0.103394383723756	0.11730305117438801	0.0964507299542065
ENSMUSG00000000340	-2.20294	0.0119591493675721	0.0447968971510683	down	Dbt	protein_coding	0.0927258937674608	0.279742468310141	0.38117971632805103	0.0805524731983555	0.0190392572302245	0.0626190108187742
ENSMUSG00000025268	-2.2016	1.17249665866094e-06	1.68235931438561e-05	down	Maged2	protein_coding	0.218517803441999	0.264695244680091	0.216916127686594	0.0755005385482504	0.0458876309575902	0.0335381671276513
ENSMUSG00000030246	-2.19972	1.0480289942000697e-09	2.8035947013250696e-08	down	Ldhb	protein_coding	1.05386804335151	1.2991050112082398	1.48484880851484	0.27686857728940195	0.331563812426474	0.229577708353783
ENSMUSG00000079092	-2.19964	5.74234218708702e-08	1.10952682732198e-06	down	Prl2c2	protein_coding	0.74913066073676	0.582586507545806	0.461931507721669	0.15184909526882	0.133308744732146	0.10961117899294501
ENSMUSG00000020423	-2.19523	0.0331196142502971	0.0992482597316915	down	Btg2	protein_coding	0.0928334465854181	0.163372382694133	0.38758468825993003	0.0504036912867092	0.0714800282839788	0.0195911383267934
ENSMUSG00000024663	-2.19466	2.1715759455398502e-23	3.1950646083967496e-21	down	Rab3il1	protein_coding	24.8420863784337	18.7800443725542	20.977738132663102	4.90470896111475	5.0829503523612	4.17938209533351
ENSMUSG00000063694	-2.19337	0.0169349678079884	0.0590382558293094	down	Cycs	protein_coding	0.200248159304487	0.178999628650238	0.314410820921799	0.0241609433610238	0.0685277157575556	0.0563459188890539
ENSMUSG00000036452	-2.17969	0.00109062701239357	0.0062826556073378	down	Arhgap26	protein_coding	1.03096824723651	1.09133429767869	0.7667665347032351	0.23568912497068498	0.41780336144679203	0
ENSMUSG00000056216	-2.1793	3.770147974558889e-52	1.93354731838091e-49	down	Cebpg	protein_coding	19.8172802042157	15.203220611459699	15.447411841723401	4.105581651617411	3.81835520255183	3.23052686649354
ENSMUSG00000015189	-2.17306	0.009368364527217071	0.0367889177999445	down	Casd1	protein_coding	0.288987199179676	0.251864419026689	0.24749482527231798	0.125523910694067	0.0395581816317113	0.0162630701240988
ENSMUSG00000039270	-2.17291	2.10330611829422e-30	4.9676769504449e-28	down	Megf9	protein_coding	22.5076901566503	21.538481473553098	20.9494493038957	5.6308123694580905	5.477866294524599	3.3939314872797297
ENSMUSG00000074793	-2.16192	0.00012183557363151101	0.000987781638069387	down	Hspa12b	protein_coding	0.33978070966912	0.322166763625518	0.18706851981248498	0.0737932399378628	0.0697666214949849	0.0491696495451872
ENSMUSG00000065979	-2.15895	0.0495120034630374	0.13461685279635302	down	Cpped1	protein_coding	0.0725242524456955	0.0437593266933301	0.0372667936254706	0.007875372865120779	0.00744564350712082	0.0183662166683026
ENSMUSG00000031373	-2.15847	8.590716613544021e-11	2.71963603550468e-09	down	Car5b	protein_coding	1.32074109159186	1.3567332436446002	2.1527595519200102	0.35469122276561105	0.466555912537456	0.26373794024318
ENSMUSG00000020642	-2.15436	0.0172394860859501	0.0598778589866108	down	Rnf144a	protein_coding	0.19088580924804002	0.28793935153830896	0.817393471768201	0.10364098020963902	0.16330947215362898	0.0268557682685288
ENSMUSG00000054675	-2.15266	1.0598846769904999e-31	2.83954178387752e-29	down	Tmem119	protein_coding	3.25605589540786	3.2172605159266605	3.0641690805331803	0.698924373381981	0.796831032198966	0.655182741934803
ENSMUSG00000026568	-2.15134	1.3912834286767099e-05	0.000150806386139777	down	Mpc2	protein_coding	0.57080102052235	0.9914750193599141	1.06657356254434	0.24417546155595998	0.28412520453230394	0.0730055694981155
ENSMUSG00000038521	-2.15022	0.00923006895342588	0.036365175090868	down	C1s1	protein_coding	0.34332859897342494	0.408034390267193	0.48114648594444603	0.169463106916596	0.032043229020896	0.0790412388649792
ENSMUSG00000038213	-2.14458	0.00784493089167605	0.0319964802330346	down	Tapbpl	protein_coding	0.722903032442578	0.6865822673837	0.36114728768769205	0.174443743033858	0.20615625839608698	0.033901797792745
ENSMUSG00000021290	-2.14443	4.11620376128252e-11	1.37334307648738e-09	down	2010107E04Rik	protein_coding	3.7945208973828595	3.3949980613730895	3.72760732055566	0.787733386434018	1.26034573111074	0.44749360084497297
ENSMUSG00000005360	-2.14294	0.0391051154906341	0.11272471865374699	down	Slc1a3	protein_coding	0.791872579707418	2.38898090958286	2.03452989934106	0.21497263386239604	0.8129695560778559	0.16711310219392
ENSMUSG00000078247	-2.14286	0.005092174763277371	0.0224140600786731	down	Airn	antisense_RNA	0.272453216092065	0.273985802210286	0.42368681580531603	0.0622853907172337	0.16193845841248802	0
ENSMUSG00000038074	-2.14135	0.00126833350045106	0.00713015544412667	down	Fkbp14	protein_coding	0.7069398739974742	0.977510196047772	1.0216773765027	0.19191563212321103	0.317526161393973	0.111891974576213
ENSMUSG00000027966	-2.14066	4.21388481491709e-06	5.26735601864636e-05	down	Col11a1	protein_coding	0.530585307927075	0.594202867577585	0.464731996486376	0.144039993373577	0.0619001249381277	0.15268943581859398
ENSMUSG00000071547	-2.13871	0.00546681133990616	0.02369699675231	down	Nt5dc2	protein_coding	0.6712258587975221	0.58500138221215	0.6898226375960711	0.24296028507610998	0.0918811439177449	0.113321903963768
ENSMUSG00000027405	-2.13753	7.02653239620022e-06	8.1793940669127e-05	down	Nop56	protein_coding	6.57783224864249	6.652849727119389	7.23600052846783	1.95675382811005	2.04403512879359	0.659506633174654
ENSMUSG00000028944	-2.13613	0.00337922672952696	0.0160681112039759	down	Prkag2	protein_coding	0.876246099930398	0.881175102524535	0.8442404127764229	0.178408373557355	0.28112217054011895	0.13868917278850199
ENSMUSG00000026185	-2.13507	4.6424839306964296e-05	0.000429395720103379	down	Igfbp5	protein_coding	0.18788508912781302	0.218464150634407	0.173479814436321	0.0318786708148491	0.0663061786855577	0.0346940951002049
ENSMUSG00000052957	-2.13459	0.0213193917579414	0.0705927102112245	down	Gas1	protein_coding	0.260339149694702	0.18326251478793598	0.33444003340701695	0.0282701000850641	0.0801825224337941	0.0659289143878428
ENSMUSG00000115555	-2.13125	2.56446855116878e-11	8.903715762762019e-10	down	AC174647.1	TEC	0.9002028644651892	0.864580486550155	1.06547438265275	0.26360247864116104	0.19729812705500197	0.187840074789555
ENSMUSG00000024030	-2.13066	0.0199789617201367	0.0671200379705134	down	Abcg1	protein_coding	0.443938074598255	1.9643152592528899	1.25465364038208	0	0.364612336561067	0.449695796395048
ENSMUSG00000040035	-2.13014	6.480108961796859e-23	8.87923327208043e-21	down	Disp2	protein_coding	1.78313229084771	1.44119890726446	1.6990706104372502	0.448068166167061	0.434965709912439	0.248795990903554
ENSMUSG00000021608	-2.12903	0.000617757617951743	0.00388669794680469	down	Lpcat1	protein_coding	1.3419158087257401	1.1245535552427601	1.4365567902033898	0.425010766149108	0.34441674306891196	0.141595832098441
ENSMUSG00000020053	-2.12773	6.38565630686696e-31	1.57017165353783e-28	down	Igf1	protein_coding	8.526932327990231	8.59098546111701	10.234667219936199	2.2410068373542202	2.44720782917868	1.59353938739685
ENSMUSG00000068923	-2.12239	6.312893528401e-07	9.60308803684729e-06	down	Syt11	protein_coding	8.003569287757111	6.681848671636519	8.14771643651208	1.14787274307657	1.8604074207819399	2.16706505297829
ENSMUSG00000039680	-2.12051	0.0205930974715444	0.0687074534598925	down	Mrps6	protein_coding	0.243831538395011	0.169756008724125	0.144569458029843	0.0407346872333833	0.0577679237621443	0.0316658908074183
ENSMUSG00000023031	-2.1205	0.000125524516023946	0.0010103879204618	down	Cela1	protein_coding	2.8418470659427406	2.58565828317775	1.5645977215041298	0.955174299492457	0.34732847881949497	0.34270295594840006
ENSMUSG00000002107	-2.11734	1.9752847014826897e-21	2.3796215027929e-19	down	Celf2	protein_coding	4.44593388293278	4.43967752647507	4.80608763657003	1.13661908873268	1.37250645503766	0.664866556046397
ENSMUSG00000074971	-2.11586	5.90224065189604e-13	2.5406527506362998e-11	down	Fibin	protein_coding	1.82420503432859	1.6730333877086498	2.13721032861882	0.5863449984821949	0.404525942823059	0.320296485007257
ENSMUSG00000039405	-2.11355	0.0021295213825401897	0.0108871856498423	down	Prss23	protein_coding	0.295179056977344	0.47494316642918794	0.30335719784695503	0.0641066969262993	0.10101439426151801	0.0830576184068831
ENSMUSG00000091971	-2.11318	0.0210121161109681	0.0697812181668598	down	Hspa1a	protein_coding	0.10798956247937501	0.152035825683746	0.11098148834107902	0.0117265334200189	0.0665199646405262	0.00911584578274465
ENSMUSG00000032279	-2.11201	0.00391382854626002	0.0180738930808766	down	Idh3a	protein_coding	0.573059413503668	0.3728889676860929	0.995995420789032	0.0732096936017545	0.10382237561824602	0.256099320871187
ENSMUSG00000038893	-2.09569	9.15029242830658e-24	1.42824129641829e-21	down	Fam117a	protein_coding	5.39087330952706	4.9731648318572805	5.351359682059059	1.35462676002038	1.1434909759942	1.18467574513534
ENSMUSG00000020075	-2.08876	0.0157632012345534	0.0557426048385016	down	Ddx21	protein_coding	0.41167323657802096	0.33871823517632693	0.48077151094983295	0.0812788983073587	0.0768438157548541	0.12636742263428
ENSMUSG00000043441	-2.08311	2.27237154659205e-41	8.497722762776539e-39	down	Gpr149	protein_coding	5.585732479768749	4.96048738585184	5.49790127055555	1.2935941843932601	1.37701600347476	1.1247825163100902
ENSMUSG00000022940	-2.0824	0.0009703510641604449	0.0057126276161626795	down	Pigp	protein_coding	0.528537594474527	0.60083817106613	0.41328996417090297	0.149722531705639	0.16514486162738198	0.0581948415761434
ENSMUSG00000053080	-2.07902	0.0244175927950902	0.0785617118967322	down	2700081O15Rik	protein_coding	0.27735141096188004	0.358600564398134	0.508992186627935	0.0860498661712277	0.0813544499186822	0.100338772109362
ENSMUSG00000049119	-2.07719	0.0344807802557937	0.10232063842762901	down	Fam110b	protein_coding	0.196624888913078	0.05272824812135	0.13471501205276598	0.056937066338847	0.0134575564091035	0.0221305605619463
ENSMUSG00000020527	-2.07491	0.0159461902926637	0.0562706909344895	down	Myo19	protein_coding	0.32635913600563	0.47405937251107594	0.559001904382059	0.0393768643256039	0.22336930521362397	0.0612207222276754
ENSMUSG00000031824	-2.06602	0.01322512591776	0.0485065407077631	down	6430548M08Rik	protein_coding	0.229767539361448	0.250315013851542	0.24597230071493498	0.103959766546579	0.0589722447975136	0.0161630238964044
ENSMUSG00000048481	-2.06109	0.00012965889808875	0.0010362320662035	down	Mypop	protein_coding	0.308080365659082	0.275389652713625	0.43974436979138504	0.0743428782685027	0.0820006461603988	0.0866877945596565
ENSMUSG00000037211	-2.06081	4.94123005098146e-19	4.76855265672673e-17	down	Spry1	protein_coding	36.8785823686362	32.9288933367309	28.3693466473895	8.032880322423189	10.1633033872199	5.509865000490791
ENSMUSG00000028780	-2.05826	0.0125865782159621	0.0466795617720082	down	Sema3c	protein_coding	0.585627021055399	0.47113700168080097	0.35108046433751194	0.0847905998370147	0.12024584548956402	0.131827199779454
ENSMUSG00000049580	-2.05718	2.5513993394523896e-31	6.542516877595761e-29	down	Tsku	protein_coding	56.544938471509106	45.6864884562019	53.1019384458525	11.0805673957542	9.9421366795635	16.2123942466587
ENSMUSG00000029504	-2.05416	0.0217655565315886	0.0718217084894871	down	Ddx51	protein_coding	0.45895248110017406	0.362633975596423	0.589585098097519	0.28478527973344897	0.0673114056085527	0
ENSMUSG00000020593	-2.05057	0.0201216974303525	0.067435487093881	down	Lpin1	protein_coding	0.203185390525749	0.149840779568251	0.08700615956139998	0.044127603034132996	0.0417197263727091	0.0228689593427849
ENSMUSG00000003955	-2.04603	0.0178224796895452	0.0614391224173873	down	Fam162a	protein_coding	0.102469108393781	0.489466177062454	0.42781410034726597	0.0556353501445432	0.0788993087688728	0.108123017651759
ENSMUSG00000019326	-2.04345	0.000868491170462771	0.00520341005000225	down	Aoc3	protein_coding	0.585982107925828	0.819865511489404	0.72004224382091	0.304324606281782	0.183093757456825	0.043013195016716
ENSMUSG00000022774	-2.04184	0.022946960360808996	0.0749450397519143	down	Ncbp2	protein_coding	0.164900618143634	0.110552137586779	0.17653052535979896	0.0746103205580795	0.0141078234222488	0.0231999057742846
ENSMUSG00000056666	-2.04001	0.0109900680059326	0.0417411204367562	down	Retsat	protein_coding	0.202709284166143	0.135899700835161	0.14880391837875304	0.0733736712063071	0.0495499621748004	0
ENSMUSG00000048486	-2.03948	8.43198940499394e-10	2.3072288082262403e-08	down	Fitm2	protein_coding	1.9574357370435198	2.1280503538305	2.14079518268129	0.459582665783252	0.48881809710346996	0.558227194533513
ENSMUSG00000032232	-2.03648	4.28269063416622e-06	5.33849283911692e-05	down	Cgnl1	protein_coding	0.45817313724132597	0.632192440841021	0.410639949729118	0.12727459285158602	0.15314688955783898	0.0899448610134638
ENSMUSG00000030168	-2.02959	0.007188359152838279	0.0297855602016267	down	Adipor2	protein_coding	0.0668077569929642	0.45684820558085504	0.326128883518867	0.0435277286308548	0.0960226979841541	0.0676742302707549
ENSMUSG00000049728	-2.02723	0.00262371538965428	0.0129312716211681	down	Zfp668	protein_coding	13.8060934808182	12.0051538018265	12.8447063500555	4.50145459010877	4.16450044747281	0.8260131583513359
ENSMUSG00000046402	-2.02388	0.00869225086584291	0.0346878397158471	down	Rbp1	protein_coding	0.12862879212466802	0.12935234644361301	0.128520527123554	0.0543189780205875	0.0440185684381441	0
ENSMUSG00000087687	-2.01468	0.0344819323210921	0.10232063842762901	down	Pet100	protein_coding	0.6366475569806801	0.120042897267747	0.61339342490787	0.0864165559418438	0.040850565406611	0.201532704208292
ENSMUSG00000025041	-2.00197	0.000539599402298586	0.00346292787674638	down	Nt5c2	protein_coding	0.31047669891356705	0.247625274547341	0.261314429312939	0.0465027749918273	0.05495661770734599	0.0994120174144223
ENSMUSG00000042804	-2.00045	0.00151662039205025	0.00829473980417487	down	Gpr153	protein_coding	0.41370338266736606	0.30402230310581896	0.28616896695503	0.10367041530768199	0.0980135122280743	0.0537267911626007
ENSMUSG00000019966	-1.98894	0.0259636991303032	0.0823407066058202	down	Kitl	protein_coding	0.5304623490064799	0.36930895707134903	0.366934061416118	0.177238908617795	0.0418919126675224	0.10333505008203801
ENSMUSG00000016921	-1.98356	0.0153228134121704	0.0544319217788362	down	Srsf6	protein_coding	0.159949519454605	0.12867940567414302	0.13698419335589998	0.0694753582600586	0.0328421751575038	0.009001333825823991
ENSMUSG00000020935	-1.97112	0.04324116699986599	0.12154702515857302	down	Dcakd	protein_coding	0.125102311159583	0.146773699971581	0.294635819531481	0.0226413306226491	0.0856235148381218	0.0352013456798506
ENSMUSG00000045098	-1.97049	0.0117885884426297	0.0442860903182889	down	Kmt5b	protein_coding	0.27758043772568	0.348927331447125	0.445735932220417	0.0251186025528728	0.18998380212224	0.0585792831389916
ENSMUSG00000000708	-1.96973	0.000798971329447266	0.0048434769887127395	down	Kat2b	protein_coding	1.13231516285492	0.990160511733963	1.5178522711252702	0.42767842097053105	0.30325621841392797	0.20779001722706197
ENSMUSG00000019139	-1.9678	3.28228736108352e-05	0.000316758377050802	down	Isyna1	protein_coding	0.361206214886901	0.506621488842231	0.451806128605367	0.0722532724264347	0.19517338341536603	0.0722153157936738
ENSMUSG00000020387	-1.96763	0.0261129727645064	0.0826243365279201	down	Jade2	protein_coding	0.244726923619406	0.15820942217128303	0.134736028435301	0.0569459488764974	0.0538386234875273	0.0295120174233256
ENSMUSG00000057469	-1.96468	0.0349550579713936	0.10329065023650698	down	E2f6	protein_coding	0.264268797237263	0.295283716549594	0.22632545656978	0.0637707079486981	0.0904364718435665	0.0495733835648629
ENSMUSG00000051256	-1.96371	0.000816071075275071	0.00492716979521948	down	Jagn1	protein_coding	1.88243949648047	2.2536053247064998	2.41824223835679	0.48669804306446396	0.82825338373212	0.37834406336703397
ENSMUSG00000031616	-1.96044	0.0136497110928236	0.0496982381574408	down	Ednra	protein_coding	0.49012436418970207	0.606623236798519	0.33903126939726097	0.163761118123979	0.11611896923117401	0.0954771357756647
ENSMUSG00000018761	-1.96013	5.564102073702161e-09	1.31242617901385e-07	down	Mpdu1	protein_coding	2.2636357581535296	1.58656022247473	1.58614865430722	0.5958959817134549	0.545774557351624	0.275043511018275
ENSMUSG00000068922	-1.95895	0.0350632728025756	0.103514329722547	down	Msto1	protein_coding	0.16748874443736902	0.421077228084174	0.699274616935329	0.136406402204166	0.0859754799589063	0.106038134351747
ENSMUSG00000021215	-1.95639	0.00101220676454952	0.00590865412151673	down	Net1	protein_coding	0.319686077114407	0.696549434645375	0.5133487531325971	0.202501563329247	0.177776687875085	0.022488353742691005
ENSMUSG00000001552	-1.95484	1.99082334758424e-47	8.310530020729558e-45	down	Jup	protein_coding	61.013511077216904	51.990085479686	55.524708928646604	14.205461250713999	16.5103435857075	12.8097499661161
ENSMUSG00000097960	-1.95235	1.2672043084060301e-14	7.02046831354573e-13	down	A330074K22Rik	lincRNA	4.566206770151981	4.651527264543709	5.21836191633715	1.62597586496133	1.43071024945641	0.7008225571763
ENSMUSG00000067586	-1.94977	2.44989123161447e-07	4.12380961285857e-06	down	S1pr3	protein_coding	0.470084945930496	0.387375347155586	0.427752739150296	0.0850771547135178	0.16086963130406698	0.0881818117625065
ENSMUSG00000033096	-1.9493	0.0136930155636382	0.0498154903460288	down	Apmap	protein_coding	0.310602827522106	0.6247000207086619	0.6483918485512621	0.0843205202814387	0.11957920185552699	0.196644523579539
ENSMUSG00000025153	-1.94912	1.8781696401323297e-30	4.4950860053833795e-28	down	Fasn	protein_coding	6.35146556971746	5.878478900664049	5.48766855718931	1.69373848696249	1.3849233069678402	1.51831076344935
ENSMUSG00000004098	-1.94575	1.50470073992426e-07	2.65318057776428e-06	down	Col5a3	protein_coding	106.416647687947	108.67200406133101	100.74097732988899	34.1639681149406	33.0527031994323	14.777382668504698
ENSMUSG00000086502	-1.94447	0.0260399378734641	0.08253874003685001	down	B130055M24Rik	processed_transcript	0.109723824939874	0.331023108799427	0.310100449307125	0.0953188490138003	0.0450588296846912	0.0555734523159568
ENSMUSG00000075419	-1.94411	1.1001387965966699e-05	0.00012204877255198001	down	Dolk	protein_coding	1.01426842808165	1.10049807423733	1.44011567315197	0.347807081751642	0.356230942926445	0.225312091095185
ENSMUSG00000010609	-1.94197	0.0468406721232677	0.128935755959616	down	Psen2	protein_coding	0.19208566290617102	0.10731453927173801	0.274177124530248	0.092704389155136	0.0219114651780984	0.0360327679397175
ENSMUSG00000042015	-1.93644	0.0328839674193183	0.0987068921700272	down	Wdr41	protein_coding	0.499232539731384	0.557823100174876	0.641330155151198	0.12046981263971901	0.284740574715388	0.0468247603177022
ENSMUSG00000030056	-1.93622	0.00105788007689195	0.00612151753069326	down	Isy1	protein_coding	22.4099940057199	14.487462801684599	20.5632843397686	5.2146218899764	6.573439553429519	3.3780719943485202
ENSMUSG00000002346	-1.93535	0.0136542612521669	0.0497047230736963	down	Slc25a42	protein_coding	0.18727817052864398	0.362176222150055	0.0925321357536514	0.0625736748604351	0.0591592657161309	0.0486428469229923
ENSMUSG00000109947	-1.92921	0.00279737607653623	0.0136559425003605	down	Gm45669	antisense_RNA	0.0784082279775333	0.115954830652965	0.12442589931447999	0.0350589271162761	0.0426161492411768	0.007786779932638391
ENSMUSG00000101609	-1.92841	0.008904511824526541	0.0353150656761492	down	Kcnq1ot1	antisense_RNA	0.26064867672716396	0.145619367065553	0.24182720017045004	0.0471728524552014	0.0743313467207396	0.0488942961187689
ENSMUSG00000042380	-1.92615	2.78900401515436e-09	6.933881173410081e-08	down	Smim12	protein_coding	3.2633600964962	3.42544176693271	3.21301317808884	1.37090754051959	0.8070070880326422	0.46247414208342796
ENSMUSG00000041084	-1.92523	4.200002303808959e-73	4.711877584585679e-70	down	Ostc	protein_coding	22.2142077677667	21.5199482069664	20.446447496929	5.753670047224691	5.23590042630971	5.9058472745770505
ENSMUSG00000043004	-1.92038	0.0326235196103057	0.09817136244844699	down	Gng2	protein_coding	0.21548071159346105	1.08346409841659	0.7612369683472021	0.23398944378099198	0.27652690429090504	0.0454740460777685
ENSMUSG00000059363	-1.91912	9.39574710857219e-19	8.923474105760359e-17	down	Fxn	protein_coding	9.80051390746016	7.73448108456432	7.10462418075108	1.7597553209975503	2.03345036690686	2.6925312131262795
ENSMUSG00000026930	-1.91629	3.12762126739132e-11	1.0673156226173801e-09	down	Gpsm1	protein_coding	1.01197171054133	1.42633248399146	0.962213134374038	0.259581519199508	0.24541713593731304	0.39012863880116605
ENSMUSG00000024892	-1.91472	8.113495317190419e-30	1.84350937903251e-27	down	Pcx	protein_coding	37.086557148476	34.0294982026405	30.8449265096529	9.642837606240029	10.842634810975499	6.598460197219371
ENSMUSG00000023905	-1.91449	7.21973474264824e-18	5.99973326993222e-16	down	Tnfrsf12a	protein_coding	20.551724321555298	22.925886128604002	20.551992036451896	6.0469759606444295	7.548987076391809	3.45412962848816
ENSMUSG00000035601	-1.91233	0.0233418807791396	0.0759540835869792	down	Trmt10b	protein_coding	0.17720079603890299	0.5642923190488071	0.49321530704242	0.224491717280657	0.0606405862862502	0.0498608412449966
ENSMUSG00000025792	-1.9113	0.000121489271148601	0.00098586456470045	down	Slc25a10	protein_coding	0.6435543907194621	0.6471744710388799	0.5741185002328499	0.252356196547465	0.14682219806639002	0.10563211724510399
ENSMUSG00000028410	-1.91023	0.0296473685189785	0.0911875025558027	down	Dnaja1	protein_coding	0.31755052234825804	0.29652701640875	0.20396780013130802	0	0.139718856904878	0.076587867078347
ENSMUSG00000020495	-1.90698	0.0023350852908167	0.0117441246764247	down	Smg8	protein_coding	0.8138185896572601	1.11991090295048	1.32057789337963	0.41860496823205107	0.395763275865883	0.0723134677689285
ENSMUSG00000036078	-1.90613	0.00543196240824662	0.0235972229496677	down	Sigmar1	protein_coding	0.175387866520879	0.161037538515164	0.0881643469038669	0.0579639019574529	0.0391435933663457	0.019311150641437
ENSMUSG00000025867	-1.90568	0.000164035782050877	0.0012678536940973698	down	Cplx2	protein_coding	4.07132592520978	3.9162177838501604	2.3876799351863998	0.8649846736927679	0.454325403574315	1.41953736255404
ENSMUSG00000090386	-1.90423	4.683421395524489e-10	1.3259844487328798e-08	down	Mir99ahg	processed_transcript	1.8332197809946498	2.27069171783077	2.55605070703827	0.5583626790943069	0.527894936204186	0.679388780986294
ENSMUSG00000028369	-1.90351	3.0999007128151e-05	0.000301099663393025	down	Svep1	protein_coding	22.478752542909998	20.4244617580197	19.2286364300597	6.748527266942951	7.35769107437798	2.51142949780454
ENSMUSG00000097789	-1.89433	1.7645831439862697e-58	1.1731210160945698e-55	down	Gm2115	protein_coding	12.8942088864243	11.5538731548421	12.2577323816601	3.00416346295116	3.26348870160824	3.59459829762686
ENSMUSG00000050428	-1.89235	7.313171612194092e-33	2.0511161006075597e-30	down	Fbxo46	protein_coding	86.41228317611241	99.6352399710713	106.153034836928	21.6285593431109	24.538044641106502	32.3765259330723
ENSMUSG00000085666	-1.88886	0.0110474604183953	0.0418888708302061	down	Gm9855	processed_pseudogene	0.592073817852574	0.5209787738753461	0.522910467028461	0.160732510919572	0.227942917143362	0.0624742508862341
ENSMUSG00000025355	-1.88787	6.1670039918684495e-18	5.172790731497129e-16	down	Mmp19	protein_coding	10.6454360062166	8.14755164446287	9.31211627908938	3.3028075844013305	2.7798630098620802	1.52529232015699
ENSMUSG00000028962	-1.87835	0.000207656949411603	0.00154858423013638	down	Slc4a2	protein_coding	0.578361703489104	0.48978110833067107	0.5474604361035921	0.247910576133081	0.10937874834217802	0.0899350870541034
ENSMUSG00000022519	-1.87781	0.0139875401429903	0.0507035916018925	down	Srl	protein_coding	0.331836041545705	0.41712833009128203	0.355239364211205	0.150141301537656	0.0851691946088474	0.0700291331503641
ENSMUSG00000023044	-1.87379	0.0148514395079738	0.0531004273693164	down	Csad	protein_coding	0.12600180641122402	0.126710583580922	0.206011231373678	0.0497544513457845	0.0470395388202889	0.0290081831450905
ENSMUSG00000031214	-1.86806	1.59615782547564e-06	2.21243497816894e-05	down	Ophn1	protein_coding	1.3693533352496299	0.873901007230487	0.6934973684504799	0.343147856449681	0.175729435770296	0.288981952042975
ENSMUSG00000074364	-1.86737	4.02284078087661e-07	6.407275245495581e-06	down	Ehd2	protein_coding	0.654367369699824	0.44803286773489	0.5186812526059921	0.21921973236936898	0.0929086417995288	0.135156459018417
ENSMUSG00000038279	-1.8672	1.16378018669788e-53	6.528079484758409e-51	down	Nop2	protein_coding	26.4565122173428	25.562178410540103	24.0735248660156	6.53745208390362	6.40964386287859	7.88898765110358
ENSMUSG00000032059	-1.85387	0.00160408873851326	0.00867335782878359	down	Alg9	protein_coding	0.290970177128092	0.31920755307457505	0.390780073029124	0.0430858749171799	0.0814696828505783	0.145139070578713
ENSMUSG00000024258	-1.8495	0.0053693183053490105	0.023393025141022997	down	Polr2d	protein_coding	0.117387173517879	0.220355318800747	0.130692755616632	0.0254940307513862	0.0723087532941158	0.0330304567124454
ENSMUSG00000074480	-1.84786	0.00287728031782213	0.0140041165143458	down	Mex3a	protein_coding	0.279426359173565	0.268225526064591	0.32632734159687204	0.137921685293716	0.0782374918510655	0.0321648206217723
ENSMUSG00000031778	-1.84552	0.0129478444666522	0.047723574574210996	down	Cx3cl1	protein_coding	0.352496956440738	0.24370486208977105	0.48113071892104997	0.143540516043393	0.022618008687577004	0.130181303753895
ENSMUSG00000014813	-1.83706	0.00011487118447627199	0.000939379390136257	down	Stc1	protein_coding	3.79074525469889	3.47570970477122	3.2942176902514797	1.8160374741211298	0.9157030223682908	0.28234631594554804
ENSMUSG00000022557	-1.83489	6.8407744632653e-09	1.58441163374983e-07	down	Bop1	protein_coding	3.20804223517537	3.14294131028282	3.18645935017075	1.3826648950695	0.899773492592367	0.41876925549774996
ENSMUSG00000029790	-1.83086	0.044769481104105	0.12472079463243901	down	Cep41	protein_coding	0.0574026485802252	0.0513115966463228	0.073741286054498	0.020777751155416	0.0261919836486832	0.00538399452651175
ENSMUSG00000029869	-1.8237	0.0175011850164184	0.0605532389535149	down	Ephb6	protein_coding	0.280124925071499	0.5634013311766249	0.47980996792793396	0.16899237606405	0.15977110025696697	0.0525477865787547
ENSMUSG00000066357	-1.82259	0.00570188214734991	0.024526428120041	down	Wdr6	protein_coding	0.14191524489971802	0.47571179103008004	0.42538739064818204	0.0856139253913003	0.12950767484944198	0.0798643533704687
ENSMUSG00000003348	-1.81979	5.92689730596272e-11	1.92035752061427e-09	down	Mob3a	protein_coding	5.542738517414731	5.498796992283861	5.14356285618745	1.73588968692992	2.13198556182897	0.744076657955167
ENSMUSG00000026617	-1.81919	0.0458451103959742	0.126778575197618	down	Bpnt1	protein_coding	0.0810446156437484	0.11642928935247501	0.267717899029845	0.0628613922122939	0.0713175401023042	0
ENSMUSG00000061353	-1.81613	3.19075422982078e-12	1.2755910562423802e-10	down	Cxcl12	protein_coding	5.15973726329581	4.80311029067813	4.52341071195283	1.51430629453785	1.57484395026158	1.05945755143227
ENSMUSG00000043154	-1.81568	0.0131834489567593	0.0483932328780836	down	Ppp2r3a	protein_coding	0.231421267426698	0.401976165691171	0.40539708142615505	0.0913815326820248	0.17279037504320902	0.0355185940074196
ENSMUSG00000040820	-1.8145	2.25710429578049e-07	3.82939717478826e-06	down	Hlcs	protein_coding	0.7946806385007059	0.7796593408429329	1.08312058146679	0.305186024236063	0.318381434865986	0.139073021043928
ENSMUSG00000014905	-1.8131	4.522619010057889e-31	1.1306515360845699e-28	down	Dnajb9	protein_coding	6.497369468842581	5.91100902622382	6.94149918314936	1.7889101206497902	1.84013010317128	1.8690250131046102
ENSMUSG00000030225	-1.81143	3.99101712511063e-12	1.56758768918459e-10	down	Dera	protein_coding	4.03921365068023	3.8643271351163704	3.64625657622553	0.877232443169582	0.8517804565531241	1.52974265683281
ENSMUSG00000048878	-1.80745	0.0330817749954996	0.0991679794871775	down	Hexim1	protein_coding	0.0776641622100846	0.0488131460038663	0.0436493212895798	0.0210837828393894	0.0249166505339232	0.00409747079543227
ENSMUSG00000064341	-1.80648	0.00492856707037939	0.0218008326548324	down	mt-Nd1	protein_coding	0.3724774130790371	0.37457264880729796	0.4503495983680251	0.0951697385734189	0.134965027983985	0.11097303383858999
ENSMUSG00000078784	-1.80519	0.0155932671442196	0.0552287184764682	down	1810022K09Rik	protein_coding	0.253124932293523	0.537380787768869	0.794865910723986	0.305407908549488	0.0577485904543256	0.0949658793591953
ENSMUSG00000025764	-1.80421	1.0436014147866599e-07	1.90566077267757e-06	down	Jade1	protein_coding	0.45283270704027206	0.28899112347600203	0.30764220373089696	0.094563232117911	0.107283928360939	0.0992392332217098
ENSMUSG00000022555	-1.80175	0.00878724376612736	0.0349271535876851	down	Dgat1	protein_coding	0.33374693217414503	0.402749164463036	0.314410820921799	0.0966437734440953	0.0913702876767407	0.11269183777810801
ENSMUSG00000039883	-1.79452	0.00953185108188609	0.0372597401828953	down	Lrrc17	protein_coding	0.113525805500101	0.0887945360404452	0.113430252465233	0.0342436425661702	0.0129500385213348	0.0425919242786259
ENSMUSG00000016181	-1.79297	0.000393293449384369	0.0026500065377062397	down	Diexf	protein_coding	0.429015200384389	0.5420511531053329	0.536995251755198	0.20306957422187	0.203282295241537	0.0371435365567479
ENSMUSG00000006800	-1.7895	0.000155244280187194	0.00121052772778459	down	Sulf2	protein_coding	0.642011961741218	0.645623365689425	0.630690554404766	0.205046361250617	0.193857755620183	0.15939672369693
ENSMUSG00000028973	-1.78704	0.00010285324730044301	0.0008559183073912599	down	Abcb8	protein_coding	0.623811148218204	0.644274769326264	0.6280991154037049	0.23800310562135196	0.19039830184098397	0.128088194790224
ENSMUSG00000046380	-1.78094	9.485954252744561e-14	4.50457351420013e-12	down	Jrk	protein_coding	2.98618938901174	2.4569894515273796	3.0078941054234503	0.792247723038006	0.9406269500289058	0.730449244083841
ENSMUSG00000063406	-1.78063	1.5791903048976503e-17	1.24326605144355e-15	down	Tmed5	protein_coding	31.027820968895103	23.965168818830104	25.2075773394334	8.96236640277245	9.52079883287373	4.90616895179203
ENSMUSG00000020941	-1.77898	0.00595777257646498	0.025438158360501003	down	Map3k14	protein_coding	0.176767770089662	0.20913189724447798	0.213723816448968	0.0451650002843786	0.0960761627380428	0.0351098796740009
ENSMUSG00000028820	-1.77827	1.52510639480275e-23	2.3199711683651997e-21	down	Sfpq	protein_coding	12.423332756054	11.490788270126199	10.7186543082418	4.1493614050388805	3.39230632637858	2.6022841261241605
ENSMUSG00000045414	-1.77733	5.4521171667916994e-30	1.2709805603105301e-27	down	1190002N15Rik	protein_coding	61.1965220925429	58.218137554917895	77.4462499514447	21.7870170987191	19.3200130464579	16.3706565879967
ENSMUSG00000004562	-1.77465	0.0137231508290259	0.0498846815271395	down	Arhgef40	protein_coding	0.39995870685661605	0.7425388219790771	0.434753677694174	0.16704353482443202	0.252685759879224	0.051941798924634
ENSMUSG00000032058	-1.76885	0.008136923355096729	0.0329404091619274	down	Ppp2r1b	protein_coding	0.228141300232751	0.37691188531304204	0.251209407292112	0.0530866102819005	0.100379748852545	0.0962917555108071
ENSMUSG00000036943	-1.76443	0.0163654389358495	0.0575322422441244	down	Rab8b	protein_coding	3.8786528086822902	8.23432714796606	6.64352263284831	2.33989443780992	1.7697721874617902	1.4551694744885901
ENSMUSG00000040822	-1.76285	0.0390529285406493	0.1126285455181	down	1700123O20Rik	protein_coding	0.14137986583099302	0.19387519999195602	0.0990660635776876	0.0837402001143262	0.0263902712055555	0.0216990171694789
ENSMUSG00000032334	-1.76165	0.000107819193948872	0.000893103152460659	down	Loxl1	protein_coding	0.7773801748395669	1.13219406265159	1.20526427350318	0.320196080963463	0.30272418996057	0.29416703491456
ENSMUSG00000046561	-1.76081	0.0236086934715366	0.0765906466318601	down	Arsj	protein_coding	0.368383463107725	0.40132697563266395	0.354927921480937	0.100006447205027	0.157582455047968	0.0777419308288426
ENSMUSG00000043311	-1.75954	0.0444352994883893	0.123969899720702	down	D17H6S53E	protein_coding	0.226428923267955	0.4879341782707489	0.498647772673372	0.0702508722668106	0.26567018980373397	0.027305431824988
ENSMUSG00000021488	-1.75302	0.0466582675528389	0.128492774251835	down	Nsd1	protein_coding	0.659117470756468	1.59078022920459	1.69345	0.42943944976276205	0.406007	0.33383299708855896
ENSMUSG00000026806	-1.75262	0.000340138028755757	0.00234555421289506	down	Ddx31	protein_coding	14.2500847100403	12.6594899289171	12.7102212660756	5.0084373714586	5.108526534035111	1.64667304062076
ENSMUSG00000022528	-1.75188	0.0456380438007456	0.126400692211601	down	Hes1	protein_coding	0.212875590727909	0.17515067290465	0.223745580899036	0.0210145959872394	0.0397358176804893	0.114352696181746
ENSMUSG00000021951	-1.74983	1.3471858545674902e-09	3.51993975101696e-08	down	Eef1akmt1	protein_coding	2.12367357779855	1.8100093760391298	2.20208552338164	0.703201320082941	0.8212609334983342	0.313518155518322
ENSMUSG00000002504	-1.74666	0.00085493120056487	0.00513073054167149	down	Slc9a3r2	protein_coding	1.32979840591217	0.697710626844117	0.742739888433334	0.34530949907824504	0.29678842152997104	0.19522397490559001
ENSMUSG00000072964	-1.74501	2.33784437767692e-08	4.86260794661653e-07	down	Bhlhb9	protein_coding	2.06665823178784	1.8384815252394	1.39552201596443	0.330871807474659	0.476026451463181	0.7604456227523739
ENSMUSG00000020089	-1.74415	6.9819836283824294e-09	1.6149332824868602e-07	down	Ppa1	protein_coding	1.3418471334028799	1.33786191231297	1.65011411692718	0.597786746855023	0.43565016487672603	0.271075582760413
ENSMUSG00000061878	-1.74229	8.992850614970229e-10	2.43471596589315e-08	down	Sphk1	protein_coding	12.350197097340601	10.9518896040346	11.682747716080899	3.53563207637011	4.03430032712984	2.9380425762470095
ENSMUSG00000059456	-1.73932	0.0100860807993233	0.0389763509898501	down	Ptk2b	protein_coding	0.611181654701452	0.614619634010863	0.43619087993448497	0.22122638321111998	0.139436596587899	0.143312145214786
ENSMUSG00000007613	-1.73641	1.16255520439482e-06	1.6707658862199402e-05	down	Tgfbr1	protein_coding	0.8467785379074221	0.936695959636179	0.938226557350106	0.126432988704636	0.30426840933123606	0.375270419927627
ENSMUSG00000034520	-1.73456	2.5551225485905802e-05	0.00025494413422568596	down	Gjc1	protein_coding	0.581032951883444	0.44946256974601095	0.7320594843734929	0.242669546801189	0.13765679160552402	0.15091506316993802
ENSMUSG00000027555	-1.73086	0.00643804390968918	0.0271784779348355	down	Car13	protein_coding	0.20539675334119	0.315903269583615	0.18625359979949999	0.0655998009306211	0.0992324280224426	0.0509952640941118
ENSMUSG00000028826	-1.7265	0.045294352734105	0.125700932525848	down	Tmem57	protein_coding	0.648437326554396	0.652084874047019	0.583102391579086	0.140826980053375	0.26628516709494604	0.164211833058608
ENSMUSG00000035572	-1.72429	0.00208714699523609	0.0107132652457786	down	Dcaf10	protein_coding	1.0022358678765602	1.05826725891853	1.67375570207419	0.380913048015569	0.36012806140210907	0.380712943906899
ENSMUSG00000022114	-1.72268	8.90244027362149e-09	1.9999850176659e-07	down	Spry2	protein_coding	2.93772629926345	3.67536789124305	2.28811111873148	1.10521851232641	0.9974149611417629	0.624845686815911
ENSMUSG00000028405	-1.72217	3.66932672371096e-05	0.000348488966616994	down	Aco1	protein_coding	3.35601988471967	2.8238942027190204	2.90349552719226	0.966851246919015	1.05472364472815	0.7516003703807209
ENSMUSG00000028949	-1.71687	8.549775981404169e-05	0.000726542657846794	down	Smarcd3	protein_coding	0.407853733829426	0.26817367016667	0.473562967085529	0.170340908254397	0.0885753264759333	0.0926924416760898
ENSMUSG00000060475	-1.7118	3.96500900474622e-14	1.9825045023731104e-12	down	Wtap	protein_coding	17.7939896538279	15.5509492197314	14.296013941986802	6.15547649127154	5.6410801878437695	2.7790635732525804
ENSMUSG00000024037	-1.71085	0.00757534533114398	0.031052169146845002	down	Wdr4	protein_coding	0.23868119099817897	0.18547294016271498	0.16724592220570902	0.0589051659402188	0.0779673068643606	0.0457910611162657
ENSMUSG00000028158	-1.70977	0.000549028600972147	0.00351339158197863	down	Mttp	protein_coding	0.25173916414854297	0.401556573196851	0.30108930432416	0.084836581724128	0.15150280966418397	0.0586216398151587
ENSMUSG00000017288	-1.70946	6.28414923953487e-06	7.41133238171162e-05	down	Vps53	protein_coding	1.1704602870345902	1.1375461538058602	1.1504136920313601	0.520341079412022	0.43549497882717997	0.112728706485551
ENSMUSG00000026107	-1.70251	4.45736460479729e-25	7.619970919629649e-23	down	Nabp1	protein_coding	24.1895888564959	24.268421715430602	27.8088303457047	9.12661839982889	8.47279183888964	5.87759360208692
ENSMUSG00000039886	-1.70052	3.26732233514158e-26	5.806775833246669e-24	down	Tmem120a	protein_coding	5.7402648580225195	5.63672980805929	6.57598762697759	1.78933104067818	1.9274218555589802	1.8014212274587602
ENSMUSG00000042515	-1.69694	8.274798177786151e-25	1.38815539524543e-22	down	Mum1l1	protein_coding	25.0329392840276	23.003195054322	27.6071564461047	8.84025444636563	8.59873609925689	5.94133265337679
ENSMUSG00000047649	-1.69688	0.00107990891264339	0.0062389330485834605	down	Cd3eap	protein_coding	1.7544358563977	2.17597591373018	1.50253643401232	0.889062187226318	0.420274710488057	0.39493117261694605
ENSMUSG00000032643	-1.6959	3.10035544197434e-12	1.2422183076660602e-10	down	Fhl3	protein_coding	6.48191639881276	8.157502359390909	7.74253568002789	3.0048170791361497	1.7122965007242	2.2078603156567405
ENSMUSG00000029718	-1.69566	0.0009477564900722211	0.00559981204634509	down	Pcolce	protein_coding	0.290126659926873	0.168912909319784	0.235393279441341	0.0746164211566533	0.0548682437513707	0.0837842876766735
ENSMUSG00000017132	-1.68917	0.0408104293412208	0.11646219501985901	down	Cyth1	protein_coding	1.28057108604114	1.77068989798368	2.05632843397686	0.6952829186635201	0.493007966507214	0.405368639321822
ENSMUSG00000027822	-1.68856	0.00098552893554931	0.00577923697912777	down	Slc33a1	protein_coding	0.454062867313392	0.39253043121931797	0.173967783053637	0.15570462063060503	0.0490694691532845	0.11431553172969501
ENSMUSG00000031486	-1.68711	0.03969818193632701	0.11406793112807302	down	Adgra2	protein_coding	0.158411833216682	0.39825730290524797	0.37308503632473605	0.143348858112766	0.0813161113466187	0.0668609914055786
ENSMUSG00000004044	-1.68443	7.07606981072138e-46	2.88671484323747e-43	down	Cavin1	protein_coding	653.950153625044	517.599144717889	515.363124017215	175.179810860038	181.746462714072	167.92486736698498
ENSMUSG00000051817	-1.68307	0.0428272412415811	0.120701676917315	down	Sox12	protein_coding	0.331901569989928	0.40052227334831103	0.29845999189829997	0.07208205614106401	0.13629762107229498	0.112068739149003
ENSMUSG00000026037	-1.67761	0.0318914198218768	0.0964209172650645	down	Orc2	protein_coding	0.19567774726671	0.11068788431760801	0.204241309203115	0.10624275116010999	0.0251113713566943	0.0309711905179301
ENSMUSG00000019461	-1.67685	0.0351337594550725	0.103656476521967	down	Plscr3	protein_coding	0.26435786659932503	0.170900302682495	0.218315961140111	0.0615139083751851	0.0969288778100915	0.0478190171090791
ENSMUSG00000067847	-1.67662	1.80813386865725e-05	0.00018902739046242	down	Romo1	protein_coding	5.5460975098048495	4.44292996062103	4.83030169054967	1.8373667733138301	1.7371086068207198	1.11090958203408
ENSMUSG00000028565	-1.6759	0.0281774076692365	0.0878860934253336	down	Nfia	protein_coding	4.668748751191651	5.54864947370918	5.452385999181059	1.3826648950695	1.30721809301155	2.14968217822178
ENSMUSG00000019883	-1.6728	0.0023864837686779997	0.0119557308534106	down	Echdc1	protein_coding	0.31010139306808004	0.5048931275699851	0.32248693152773605	0.128280981303233	0.0909608794293753	0.137117313423741
ENSMUSG00000073147	-1.6618	1.51682065442584e-13	7.01725019251132e-12	down	5031425E22Rik	lincRNA	4.89991770833071	4.43212523368932	5.09562182505603	1.35131340045663	1.38404210865823	1.79455189704401
ENSMUSG00000020122	-1.66096	6.92481180971985e-07	1.04454094104598e-05	down	Egfr	protein_coding	0.723162230374612	0.7002956668144971	0.507507854208463	0.159964099250302	0.302470924832122	0.152612789992081
ENSMUSG00000004270	-1.65458	0.0195217577978797	0.0660016192916492	down	Lpcat3	protein_coding	0.247441965466175	0.35251463489152096	0.344361221000909	0.0447826686662186	0.148186666414265	0.10443800056138199
ENSMUSG00000082908	-1.65457	0.00435682737374825	0.0197737171577196	down	Gm13736	processed_pseudogene	0.3616459495274871	0.9698140181630981	1.3550308400331599	0.229080574331041	0.30940073207373997	0.305280309333271
ENSMUSG00000028165	-1.654	4.944890263745309e-15	2.86325097529769e-13	down	Cisd2	protein_coding	54.742339569048006	49.6231237265286	44.73735705280539	18.9213062098496	19.006894605083698	9.51988841949448
ENSMUSG00000034075	-1.65298	3.0393330174184597e-22	3.89685911876153e-20	down	Zdhhc5	protein_coding	10.5479828188071	12.045596869193098	12.086158545931001	3.8584457941389	4.22147494256942	2.9805724976062704
ENSMUSG00000051177	-1.65244	0.0395830701478609	0.113791817609562	down	Plcb1	protein_coding	0.14805757139085599	0.134001373694229	0.22823941391920702	0.0803874938993896	0.0456006311515658	0.0374944565968916
ENSMUSG00000022090	-1.65183	0.0186322215940479	0.0636680711237692	down	Pdlim2	protein_coding	0.24470683109694197	0.24608334005415802	0.148906541770738	0.0559423038005131	0.119001922950017	0.0326158675316409
ENSMUSG00000034902	-1.65085	6.42353658141172e-09	1.49743482644598e-07	down	Pip5k1c	protein_coding	1.84804638068003	1.4916441493825598	1.4056932654138703	0.43568346954012893	0.38694563343484295	0.67737381136676
ENSMUSG00000031253	-1.64681	0.00037002999374299703	0.00251687699419735	down	Srpx2	protein_coding	0.944683588063135	0.738886991707049	1.1461502746756298	0.341942419014846	0.296343586425101	0.265815501194637
ENSMUSG00000021732	-1.64298	0.0135701935428315	0.0494990802873046	down	Fgf10	protein_coding	0.4148191399142411	0.343537397058918	0.43885058042189	0.105988249796268	0.175358524672281	0.102989999827699
ENSMUSG00000031657	-1.64121	0.0197437989743627	0.0665292268800095	down	Heatr3	protein_coding	0.71681799008195	0.6449712208755971	0.33925957328237705	0.1638713949712	0.193661939705415	0.19108286028638102
ENSMUSG00000053604	-1.63991	0.0001651397034757	0.00127463359610881	down	Rpia	protein_coding	0.8439740764227711	0.948571138002293	1.14797245317273	0.29650412459620695	0.305809106384625	0.33526279429954303
ENSMUSG00000032508	-1.63942	0.0276839585955953	0.0866330294265927	down	Myd88	protein_coding	1.13871920760772	0.8015872598041409	1.09712645105473	0	0.5260755740168439	0.43255799927633504
ENSMUSG00000034187	-1.63607	0.00271060094251555	0.0132966529649427	down	Nsf	protein_coding	4.2241060129829195	5.812870877219139	7.42563045602754	1.93134	1.3694665736311498	2.25204799623234
ENSMUSG00000036632	-1.63601	1.6668740032635998e-09	4.26707923641514e-08	down	Alg5	protein_coding	1.80821380204883	1.46067011786532	2.09440859016162	0.6115914562318	0.54778662945246	0.5630119990580861
ENSMUSG00000019659	-1.635	0.0152724320398888	0.0542890947725509	down	Ccdc12	protein_coding	0.0911203309378078	0.0986815793378299	0.15307336647269199	0.0456679009506253	0.0287839840322824	0.0355008191574222
ENSMUSG00000045954	-1.631	0.000269315952948461	0.0019213916357014602	down	Cavin2	protein_coding	2.68866154837671	3.37973204065162	2.15871311305309	1.0218615181317499	1.4146499338889298	0.25533117653744003
ENSMUSG00000022536	-1.6291	4.701602709569e-06	5.7803951121071e-05	down	Glyr1	protein_coding	1.1598518154531599	1.4787983184303302	1.41016238263478	0.494794683337256	0.510322479194159	0.31470393440880795
ENSMUSG00000049521	-1.62851	0.030795153128042003	0.0939625183430344	down	Cdc42ep1	protein_coding	0.0855903306634873	0.22132745441246698	0.204196734495738	0.0531097820890947	0.0376588363765877	0.0722503394688247
ENSMUSG00000063952	-1.62751	7.884180902306888e-14	3.81458348238298e-12	down	Brpf3	protein_coding	3.3434017884252296	3.08459529798316	3.27053605294431	1.0325512821652298	0.8345011204223759	1.25579572086649
ENSMUSG00000028403	-1.62708	0.00177562178155233	0.00943529040226887	down	Zdhhc21	protein_coding	0.9694839336917099	0.46871990946474607	0.40715987295049294	0.20245342889536802	0.210546940771245	0.188857269567571
ENSMUSG00000021614	-1.62557	0.00526908583679446	0.0230458310844202	down	Vcan	protein_coding	0.564916552095088	0.543394532480743	0.5994995215232839	0.10668523521798899	0.302591474401622	0.14513417599568398
ENSMUSG00000022106	-1.61956	4.72239369240104e-18	4.09502254969076e-16	down	Rcbtb2	protein_coding	21.429196180533896	22.0884817592601	22.4993640716482	7.98782646993443	8.69427436337658	4.85279485469853
ENSMUSG00000021102	-1.6193	0.00878119627952938	0.0349271535876851	down	Glrx5	protein_coding	0.28716035373808196	0.274336886016296	0.25822678950503897	0.124730405705911	0.0589621692388604	0.0848413776130586
ENSMUSG00000038990	-1.619	0.00371057593518801	0.0173694188247218	down	Cables2	protein_coding	0.348053334112444	0.268341905509678	0.268272295176107	0.151179760736529	0.0833760970485728	0.0587612440516205
ENSMUSG00000057098	-1.61895	0.00899444354858147	0.0355968992940123	down	Ebf1	protein_coding	0.103427391689827	0.0985350171121186	0.132866149299904	0.0177333624319058	0.0335314396186407	0.0551414783375972
ENSMUSG00000027848	-1.61788	0.0199074510833209	0.0669675312866587	down	Olfml3	protein_coding	0.39536103995147204	0.58468382230866	0.627397841001657	0.404066453353644	0.0716283886581673	0.0588954021430626
ENSMUSG00000028069	-1.61676	0.00835758355359764	0.0336911986642727	down	Gpatch4	protein_coding	0.5887451136433349	0.663103710506326	0.5748038707837789	0.4091618689066529	0.120886078378538	0.0795174576223275
ENSMUSG00000045658	-1.61672	1.1156727058449301e-17	9.02086714861106e-16	down	Pid1	protein_coding	11.6156126077848	10.341734570293902	12.498186355072301	4.197750536500211	4.38645252471754	2.68550589712487
ENSMUSG00000033685	-1.6156	0.0134439195748195	0.0490983431064111	down	Ucp2	protein_coding	1.4599344629133502	1.92694266363341	1.40660902649883	0.39633391129028	0.374707466400706	0.7702444286788149
ENSMUSG00000001366	-1.61141	0.00225133406199416	0.0114001649826122	down	Fbxo9	protein_coding	0.677533179906044	0.563871223863177	0.9003940182133872	0.253699980746697	0.33579914315893106	0.11833112907642801
ENSMUSG00000086370	-1.61059	0.00034380230415508197	0.0023653703946277197	down	Ftx	lincRNA	0.9267837287477421	0.8954481098817579	0.513581866416536	0.355196431039586	0.20522009634044502	0.21475903694204002
ENSMUSG00000037434	-1.60737	0.0437234572679992	0.122477537134923	down	Slc30a1	protein_coding	0.11410383913299302	0.16574377246653402	0.16286828510792	0.041301599038057	0.0260319511620314	0.0749153780145179
ENSMUSG00000063931	-1.60683	4.77599461587214e-16	3.1988471401084004e-14	down	Pepd	protein_coding	7.3308771281859	6.627291543996001	6.20192465540352	2.66526237034723	2.53647992032001	1.43298316000734
ENSMUSG00000019846	-1.60298	1.5503639396040497e-37	4.79810908894702e-35	down	Lama4	protein_coding	33.9555191374656	35.059706571049	39.745763479298	12.255493414358401	12.985159175732699	10.5810405565383
ENSMUSG00000056917	-1.59973	0.00277500778385685	0.0135615000599593	down	Sipa1	protein_coding	0.887199176179527	0.892189791306092	1.3507846604422802	0.5352251206720651	0.134938641859257	0.360591849250106
ENSMUSG00000029594	-1.59755	0.02430202701986	0.0782600260147986	down	Rbm19	protein_coding	0.48672031659956394	0.139845195451846	0.290297684598036	0.0566279137912423	0.142767846335733	0.102715189403089
ENSMUSG00000066735	-1.59735	0.0382165602569577	0.110696668809487	down	Vkorc1l1	protein_coding	0.306147459094534	0.659720528309865	0.730389880920742	0.14247600792285298	0.269403260386456	0.147675278441465
ENSMUSG00000068479	-1.59698	0.0343060826391807	0.101933087612802	down	Mfap1a	protein_coding	0.5276591386388351	0.280920331334605	0.5183542589803161	0.235933954394131	0.159328521031879	0.0524022248430795
ENSMUSG00000063558	-1.59173	2.0137630546144198e-44	7.858053658767139e-42	down	Aox1	protein_coding	118.364677730631	109.10994285394199	124.098969610908	36.3235225879377	36.3835299581165	43.916870306371
ENSMUSG00000039607	-1.5913	0.00616850418788587	0.0261884224627605	down	Rbms3	protein_coding	10.132178140884	13.7853517202791	16.844392491087	6.472048445006171	3.0594466006653303	4.02493684433015
ENSMUSG00000091243	-1.58884	0.0012344694862019198	0.00698132554421062	down	Vgll3	protein_coding	7.17561384419603	5.81196389159312	5.29723551957527	2.64433158720913	2.58337507804659	0.8633611993669641
ENSMUSG00000025255	-1.58716	1.88064685196094e-05	0.000195582914210306	down	Zfhx4	protein_coding	0.41870167199693703	0.42105692542129597	0.416421380072459	0.215110835491366	0.147907672369035	0.0608074675935445
ENSMUSG00000025509	-1.58389	4.87078879467816e-21	5.67731551068007e-19	down	Pnpla2	protein_coding	38.021752419776604	32.0689041366893	30.524395698601303	8.53472287747936	10.9655848665573	14.038845962124698
ENSMUSG00000024999	-1.58028	1.53147676389134e-25	2.6689328069756895e-23	down	Noc3l	protein_coding	56.623017077002295	46.3074976812072	39.0372126240649	17.2728280945913	16.7836161782309	13.436800335062301
ENSMUSG00000037089	-1.57976	3.9318945485795e-07	6.27355619084462e-06	down	Slc35b2	protein_coding	2.5205159252477403	2.37736832268138	2.76899329924281	1.01930244824236	1.14214277068586	0.42553435609851004
ENSMUSG00000032440	-1.57963	9.225905179043409e-17	6.650803131077471e-15	down	Tgfbr2	protein_coding	5.12423643423474	4.29421746323647	3.96960297745256	1.5344207981868798	1.5144599858060699	1.4418599975877802
ENSMUSG00000026385	-1.57949	0.00042230588766069103	0.00281903707084768	down	Dbi	protein_coding	0.671707806511621	0.6525884144902989	0.5557644416153671	0.234892877926865	0.327269394551968	0.0768835731288425
ENSMUSG00000061950	-1.57901	0.00187351544417423	0.009870737370979571	down	Ppp4r1	protein_coding	0.791872579707418	0.48664425935947203	0.6499192734006171	0.262744330276262	0.180659901350635	0.20424934712590198
ENSMUSG00000026858	-1.57801	0.00300732624042118	0.0145306880257228	down	Miga2	protein_coding	0.615095901346384	0.56700957391975	0.8230957821270591	0.166982402698238	0.236806205321397	0.25961395016036204
ENSMUSG00000018750	-1.57749	0.0159480202999401	0.0562706909344895	down	Zbtb4	protein_coding	0.419615185082136	0.306891328829755	0.19601859788249698	0.207117301576457	0.0783262770211189	0.0322013217799904
ENSMUSG00000025034	-1.57746	7.215345415697807e-57	4.6255517932777094e-54	down	Trim8	protein_coding	103.032535778906	99.46986244419891	105.222111446491	35.0577328585928	35.5449029006857	32.538905102045604
ENSMUSG00000020163	-1.57715	0.0188245347786393	0.0641786133478774	down	Uqcr11	protein_coding	0.26594138456155	0.653735721829417	0.835112285950517	0.160435800060807	0.30336284858917895	0.124717847892614
ENSMUSG00000030281	-1.57608	0.00380904905794425	0.0177050175040547	down	Il17rc	protein_coding	0.5377323096753429	0.321074543861904	0.539678278263273	0.23721785242344195	0.13801462769648098	0.09929545754233801
ENSMUSG00000026374	-1.56945	0.00151016718733948	0.00826952440901271	down	Tsn	protein_coding	61.3992608435296	65.7054771904408	62.4194307816891	26.261548480071696	28.7965888452637	8.82471369877116
ENSMUSG00000027809	-1.56867	0.0169083717013753	0.059022669874166996	down	Etfdh	protein_coding	0.43914670195109895	0.32272008719794604	0.303768746653199	0.201751525237756	0.138721968266526	0.0285155308537107
ENSMUSG00000000568	-1.56843	4.00538104693214e-05	0.0003750474167576	down	Hnrnpd	protein_coding	0.950523697847402	0.9746130812103949	0.754192314856782	0.425010766149108	0.373118138324655	0.11799652674870098
ENSMUSG00000028393	-1.56833	8.802113763963208e-25	1.44952240424899e-22	down	Alad	protein_coding	11.8184750996349	11.227200440113899	10.3437293810551	3.6002723596254103	3.61221617972274	4.03627925894783
ENSMUSG00000000823	-1.56829	1.01460836134432e-17	8.24082356838485e-16	down	Zfp512b	protein_coding	5.29644395506962	4.76198090235782	5.16578410083261	1.9386682292021498	1.97253060954581	1.2415311639320301
ENSMUSG00000035620	-1.56332	0.00012801882885323798	0.00102471886423737	down	Ric8b	protein_coding	3.9974583902095002	2.86268784489744	3.11228087304606	1.3154001163904399	1.4923484391569701	0.613530913568163
ENSMUSG00000049804	-1.55857	0.00789852027702099	0.0321857977236156	down	Armcx4	protein_coding	0.15630226820193	0.132032451229875	0.10441127524377498	0.0543129163111778	0.032093290978969	0.0474988362111275
ENSMUSG00000048537	-1.55487	0.000328376305108093	0.00227757135884477	down	Phldb1	protein_coding	1.2227053248784	1.4187498546697301	1.4901764532736599	0.612798319471205	0.5471735498447909	0.2646502961437
ENSMUSG00000030795	-1.55409	1.37591600771255e-05	0.000149320993581864	down	Fus	protein_coding	2.80657819665801	2.4293779657584302	3.33159108992446	1.3502244377977402	1.05771102516344	0.539806051094373
ENSMUSG00000085438	-1.55312	5.946013813433371e-07	9.08348493201098e-06	down	1700020I14Rik	lincRNA	5.23416815012489	4.98511311322866	5.19418600969933	2.2554592949724905	2.24611472630161	0.794840469258475
ENSMUSG00000024782	-1.55308	4.09487237127163e-06	5.1508730949072e-05	down	Ak3	protein_coding	0.867259829942721	0.9448164738514091	1.03983584380667	0.34530949907824504	0.281949000453472	0.341641956084783
ENSMUSG00000032897	-1.55214	2.58625461058683e-05	0.000257335200997969	down	Nfyc	protein_coding	13.4255234644246	12.574579253808599	11.2079292578528	5.45525916154477	4.91507	2.32643046694417
ENSMUSG00000070871	-1.55192	1.1702433504384701e-12	4.8512397552818604e-11	down	Ccnyl1	protein_coding	6.98372389374928	5.90452918638476	6.44620040013983	2.3874269194644198	2.62892	1.61573526599495
ENSMUSG00000047910	-1.55172	6.02314112301997e-17	4.5048076315920195e-15	down	Pcdhb16	protein_coding	14.7909400191244	13.288719041822699	12.851395150180302	5.15147903090105	5.6060895654248295	3.2423960406230896
ENSMUSG00000034863	-1.55136	2.68885437403467e-23	3.86119488111378e-21	down	Ano8	protein_coding	46.5545693980036	47.5181905654306	49.3043160993562	17.3202150556749	17.5009055726315	14.221562880122098
ENSMUSG00000040613	-1.55081	0.0043229347681462	0.0196596602706421	down	Apobec1	protein_coding	0.40752500356782007	0.5464231822980771	0.573378728559533	0.18965545495237998	0.23907556394530602	0.0982882048927175
ENSMUSG00000027540	-1.54915	1.4691644739550901e-08	3.1696517196507103e-07	down	Ptpn1	protein_coding	0.966668183226815	0.660071854611021	0.781882256821534	0.34342044257131504	0.26342066588325197	0.221630881725284
ENSMUSG00000061859	-1.54869	2.94857727259039e-06	3.83250992346108e-05	down	Patj	protein_coding	0.734713073092618	0.9642565570260079	0.9438360115941791	0.33805987654511	0.29404416762118	0.27330922559299
ENSMUSG00000055322	-1.54767	0.00575385499494286	0.0247262861286149	down	Tns1	protein_coding	3.67539795306577	1.9978770609100198	2.04174454437419	0.86293979266749	1.22377864026613	0.586969956464813
ENSMUSG00000001034	-1.5473	8.620874725509049e-19	8.23110113419615e-17	down	Mapk7	protein_coding	4.84228939405442	4.1782379486393495	3.88298034311942	1.4490288182179099	1.69169400272083	1.28856806135921
ENSMUSG00000068747	-1.54718	7.15177028228329e-18	5.970896584510929e-16	down	Sort1	protein_coding	23.7293873259161	23.2192640001614	24.475367871895	8.33972920892535	9.906369801521642	6.2752585202572595
ENSMUSG00000026029	-1.54661	4.64120765939052e-13	2.03691142997701e-11	down	Casp8	protein_coding	309.751876898153	274.310141330438	246.11051273471298	121.289911111392	107.284164326802	55.6244702792935
ENSMUSG00000041577	-1.54514	1.1590288880907999e-21	1.43479783042965e-19	down	Prelp	protein_coding	8.05293271949218	7.126443766712481	5.38695280738659	2.39762129201473	2.1465379265132203	2.50653930753562
ENSMUSG00000027750	-1.54056	1.7333827190930102e-16	1.20597751192712e-14	down	Postn	protein_coding	14.7115967843305	13.7810397553995	13.5270166317812	5.47097620351241	4.1896810103355895	4.80585422217568
ENSMUSG00000008090	-1.5334	0.0361519946975887	0.10591289453594198	down	Fgfrl1	protein_coding	0.137709918101515	0.161565314143235	0.16216436851312802	0.0498461740131569	0.0824709489241209	0.0290616599268
ENSMUSG00000038539	-1.53126	5.32122022395564e-13	2.32398790802929e-11	down	Atf5	protein_coding	10.9242617838341	12.274538805591	12.073649519755199	4.373920321657771	4.2605626735191295	3.6062206475616003
ENSMUSG00000019866	-1.52969	0.0128947511648904	0.0475997071498842	down	Crybg1	protein_coding	0.15213845217732502	0.254990419179283	0.390883884259009	0.0963703977554664	0.104127804648125	0.0749153780145179
ENSMUSG00000030157	-1.52958	1.00223991611379e-10	3.1178867407699395e-09	down	Clec2d	protein_coding	1.4694094825107398	1.3155831967124498	1.13644271809507	0.594288725138931	0.484893423501676	0.287947525812927
ENSMUSG00000022361	-1.5293	0.036880643880376	0.107748625920044	down	Zhx1	protein_coding	0.266114765365492	0.17316050972179	0.221203254283624	0.0339967898200939	0.128566853517761	0.0660701423873697
ENSMUSG00000022108	-1.52859	0.0300802236707428	0.0922028713951217	down	Itm2b	protein_coding	0.18063611239729602	0.251518451418136	0.178500732116047	0.060354420022875	0.0427958304259734	0.105564749823391
ENSMUSG00000038463	-1.52747	0.0379690989347519	0.11024673663519802	down	Olfml2b	protein_coding	0.8978362983060859	1.89606217222903	1.1533893459806102	0.487478007877067	0.18435126952726996	0.682110691166528
ENSMUSG00000037152	-1.52738	7.89792829588456e-09	1.80826291978479e-07	down	Ndufc1	protein_coding	4.84741966845855	4.06223921536113	4.11151636410792	1.8558230982075399	1.62695363323235	1.07544
ENSMUSG00000049957	-1.52571	0.0125895987377045	0.0466811190542854	down	Ccdc137	protein_coding	0.894865704734966	0.514228254354021	0.533730426388745	0.138818608974462	0.262487603388515	0.269783273935421
ENSMUSG00000034771	-1.52385	0.00122772163457693	0.00694754203677679	down	Tle2	protein_coding	1.3773584355675	1.0107532187221802	1.29118297017152	0.40423425503693	0.5350474055117049	0.345663180817058
ENSMUSG00000023170	-1.52248	0.032922956807130005	0.0988074025560915	down	Gps2	protein_coding	0.18713982468242102	0.399909086847709	0.480811658883942	0.17781243744526398	0.0960627909686986	0.0987327931542364
ENSMUSG00000079020	-1.52034	0.0272386430847058	0.0855078075149473	down	Slc45a4	protein_coding	0.12376653537768699	0.20743789807681304	0.084797048823788	0.0358393257043052	0.0762383453361671	0.0348254844778198
ENSMUSG00000038722	-1.51534	1.0916290265767598e-48	4.6654145302506895e-46	down	Bud31	protein_coding	74.7667957435915	71.65981153248299	69.61107048113671	24.886319137017196	24.934581013269803	25.7474753916295
ENSMUSG00000020375	-1.51515	9.65321236316474e-10	2.59006221104345e-08	down	Rufy1	protein_coding	3.16007450457407	2.42583996200915	3.26931872657031	1.1787627523089799	1.26303440289254	0.671978153450599
ENSMUSG00000041688	-1.51374	1.0398654873713301e-22	1.4026697984784497e-20	down	Amot	protein_coding	51.229071900235205	53.5998542695271	62.5899967890427	18.8193066262767	19.9185449503239	19.782094752897
ENSMUSG00000000552	-1.51223	0.0322347389325023	0.0972623237247297	down	Zfp385a	protein_coding	0.6916664816580219	0.859217716391367	0.41813504830320997	0.397629120150706	0.20885111144701604	0.10303487564461698
ENSMUSG00000045216	-1.51209	3.9602292462288395e-16	2.6926558700684797e-14	down	Hs6st1	protein_coding	6.815794610323611	6.99888006992875	8.38597896189595	3.11679455566823	2.82502927762811	1.8582714310758102
ENSMUSG00000037376	-1.51139	2.38165307602785e-09	5.980985810148669e-08	down	Trmt6	protein_coding	3.46981775961465	3.3325686854447203	3.13312765162527	1.5945138292660401	1.2958366950201599	0.607028106335673
ENSMUSG00000028607	-1.51001	0.0349866247199504	0.10333495276474199	down	Cpt2	protein_coding	29.4401942342278	26.569307064861302	29.5981192869428	13.8282689447138	13.916090911661401	2.32724819294309
ENSMUSG00000056579	-1.50826	4.85612091058694e-22	6.09562030384865e-20	down	Tug1	antisense_RNA	38.803460153964	29.619415165693496	29.933140094587397	12.850376300743198	12.482771088364801	9.272791824337029
ENSMUSG00000051413	-1.5076	8.924000536175841e-11	2.80535568519013e-09	down	Plagl2	protein_coding	1.6172729664226397	1.1268026623532499	1.1983431218692702	0.581400371641047	0.430673625914348	0.38207159108493605
ENSMUSG00000073530	-1.50698	0.0054287065023884	0.023593218566077004	down	Pappa2	protein_coding	5.12926862614604	4.24415696056976	4.133362020934279	2.37087196999051	1.7803320811777699	0.608468682927591
ENSMUSG00000029434	-1.5057	7.28916938316845e-14	3.5458154587499603e-12	down	Vps33a	protein_coding	3.5305727438085004	3.2816748388897	4.26444209506624	1.46632601475611	1.29966950748826	1.13987666593131
ENSMUSG00000026923	-1.50527	4.80675349780542e-11	1.57735329589776e-09	down	Notch1	protein_coding	3.21342748774488	2.6127049179390203	2.0954044101455302	0.943953230315928	0.721978193629811	1.12131260063451
ENSMUSG00000016427	-1.50523	3.7031953420916e-29	8.30904454881803e-27	down	Ndufa1	protein_coding	63.615051870427706	50.238235807177	51.616755447586	20.418780318002998	20.691366370822	17.230364921805197
ENSMUSG00000031808	-1.50459	0.00021205460919693702	0.0015741853743114198	down	Slc27a1	protein_coding	1.48842497500677	0.8577154594032199	1.5683340742718999	0.5266508674951289	0.652438403437407	0.211759736959161
ENSMUSG00000014778	-1.50379	5.97655905482669e-41	2.0630622121949796e-38	down	Fhod1	protein_coding	25.313614491510897	24.563318962108898	25.6581231252032	9.297387865849402	9.21633855098459	8.1460483870873
ENSMUSG00000021468	-1.50195	1.94132925968493e-21	2.35451758184761e-19	down	Sptlc1	protein_coding	44.3164608044894	40.447762054152896	39.0056668567294	16.9797537357696	15.850815598855801	10.9206647960233
ENSMUSG00000005124	-1.50037	2.6333472847057102e-14	1.36324971053358e-12	down	Wisp1	protein_coding	4.5522397486165	4.54410336984141	4.0375304747778795	1.8825662975392299	1.6535304127213402	1.1329928030556
ENSMUSG00000043885	-1.49608	1.0541487213449099e-23	1.63120427139148e-21	down	Slc36a4	protein_coding	169.115608259984	140.650545088065	142.48460141811302	60.2825083734861	58.3917236926984	41.718789830914105
ENSMUSG00000015776	-1.49557	0.00483808555117598	0.0214762103378863	down	Med22	protein_coding	0.32363598532008897	0.524346553405716	1.08557775156994	0.234289815339119	0.184587920707665	0.25801705219991894
ENSMUSG00000037669	-1.49484	3.21043741219064e-24	5.09976562378955e-22	down	Ldah	protein_coding	23.0223601209925	17.1116776399226	16.9384077049908	6.8760246781781795	6.40719268100267	6.97296907484592
ENSMUSG00000038914	-1.49386	8.416110139965491e-14	4.03928280781766e-12	down	Dido1	protein_coding	23.320423332625605	21.425385288168698	18.7178613861996	9.51151894850008	8.2167994417869	4.834816327575731
ENSMUSG00000037060	-1.49169	5.350812611791959e-07	8.25146790220495e-06	down	Cavin3	protein_coding	8.94747917918793	8.3748846526255	5.92394370721835	3.77430147032485	3.1090592482436903	1.4524879582579602
ENSMUSG00000054312	-1.49032	5.10610425933376e-09	1.2123620562836098e-07	down	Mrps21	protein_coding	3.99899788577001	4.78655727044208	6.264928202401639	1.6946310691659598	2.4032421765672	1.26795320679238
ENSMUSG00000033454	-1.48993	0.008597084805182679	0.0343921712175237	down	Zbtb1	protein_coding	0.305944813084874	0.23308014693721	0.19055831921678604	0.140943500804702	0.085662479700906	0.0391304053623029
ENSMUSG00000033955	-1.48859	0.0198755943723678	0.0668728995283976	down	Tnks1bp1	protein_coding	0.694668134089272	0.523931802086136	0.8477733469278429	0.33945151794638695	0.32092893046036897	0.0879597171498064
ENSMUSG00000030751	-1.48838	0.00010973683001394101	0.000905644183333442	down	Psma1	protein_coding	0.6737698635101651	0.5646332582856121	0.524573580096137	0.288223148680668	0.220092842190721	0.12926295896741802
ENSMUSG00000028082	-1.4878	3.9446087896995803e-16	2.6922329952512398e-14	down	Sh3d19	protein_coding	4.974377901946861	4.05558520310236	4.24211220703779	1.73951520282634	1.57246500478641	1.43527814357321
ENSMUSG00000027099	-1.48723	0.0231798913166554	0.075527146330362	down	Mtx2	protein_coding	0.18456868378475502	0.320593749396702	0.323322080813971	0.10932121362634	0.08612997318434899	0.0991467671297259
ENSMUSG00000043445	-1.48251	0.0010811286509798	0.00623995475404738	down	Pgp	protein_coding	0.481553818263604	0.458775116995216	0.5046632777346509	0.206414573794587	0.221171484635295	0.0962761979841469
ENSMUSG00000037235	-1.48177	0.00126139219759203	0.00709590198899173	down	Mxd4	protein_coding	0.6842746261288529	0.811003006710082	0.894738326234206	0.31845019175428396	0.4641550829711679	0.0825177891749256
ENSMUSG00000059890	-1.48117	0.000235677684372675	0.00172038000589244	down	Ube4a	protein_coding	3.5622822841462303	3.8428530103376697	3.41136566792693	1.4769738301089201	1.79534693005517	0.656087971156706
ENSMUSG00000006057	-1.47904	1.04711840109255e-22	1.4026697984784497e-20	down	Atp5g1	protein_coding	7.828969916589741	7.328043657205741	6.62096282147931	2.5166265346768197	2.9474956631065203	2.3651370497579
ENSMUSG00000040093	-1.47884	0.0155863863317594	0.0552261418584841	down	Bmf	protein_coding	0.9177585035849559	1.09072484069935	0.48231083894468396	0.31709664012018296	0.342621570171308	0.246501158187755
ENSMUSG00000022912	-1.4748	0.0144538832957475	0.0520455777650285	down	Pros1	protein_coding	0.6922769551634571	1.3426157053635401	1.2704588735955902	0.590652964884058	0.406126009479317	0.20870700759434802
ENSMUSG00000029198	-1.46945	0.0232076892596714	0.0755939468311946	down	Grpel1	protein_coding	0.30349395999079	0.28485441085130897	0.597813069466006	0.17576671833314	0.186947766281175	0.0683178157036898
ENSMUSG00000002147	-1.46799	3.97708968594369e-08	7.923280783872291e-07	down	Stat6	protein_coding	1.84406178474726	1.4942209114795602	1.5338466888532098	0.6194653046345	0.694624058896027	0.459155416707566
ENSMUSG00000028772	-1.46766	0.0115299345873718	0.0434520944453756	down	Zcchc17	protein_coding	0.45677938863129897	0.45934883435173207	0.45922967508167994	0.28035601559012896	0.142723563504983	0.0838231264106332
ENSMUSG00000038456	-1.46732	5.543077820284761e-17	4.16310656377036e-15	down	Dennd2a	protein_coding	6.801805325487139	7.13882791945821	6.78938469828251	3.02233643823174	2.48820189627094	2.01948931395326
ENSMUSG00000021518	-1.46692	0.0012430811515585	0.00702107274015041	down	Ptdss1	protein_coding	0.619216111687815	0.976505698346825	0.632756174735406	0.33620186345824604	0.375648705954588	0.106917124161747
ENSMUSG00000034714	-1.46664	0.0246791645457889	0.0792187059365004	down	Ttyh2	protein_coding	0.16733241744050698	0.29447894853361	0.17465548580538903	0.0794961335974251	0.12884285105658	0.0264847906967776
ENSMUSG00000020362	-1.46274	0.0136426549502948	0.0496890817092508	down	Cnot6	protein_coding	0.320364669116599	0.15620206721237198	0.18706851981248498	0.115960805616642	0.0797332817085542	0.0491696495451872
ENSMUSG00000026821	-1.46246	0.0242400888129951	0.0781306507798998	down	Ralgds	protein_coding	0.36249091669928	1.09358993111207	1.03481660947793	0.39362710168765097	0.165399269856242	0.339992867871166
ENSMUSG00000009013	-1.46242	1.20609371881243e-15	7.59627447462563e-14	down	Dynll1	protein_coding	22.5382343147655	24.244795481820997	25.0819116281641	9.93936275356971	10.2527789315115	5.9268490613290705
ENSMUSG00000032332	-1.46104	0.000518148017605993	0.0033477031095916396	down	Col12a1	protein_coding	0.855198210869569	1.07023319355125	1.14744242669333	0.619103684359478	0.23412861367371104	0.272720873356495
ENSMUSG00000020116	-1.45881	2.9773298161174394e-05	0.000291401691381178	down	Pno1	protein_coding	1.47679621985529	1.82902207956895	1.53768177845939	0.6752192606332739	0.8298876239762571	0.27556969099291495
ENSMUSG00000020741	-1.45824	0.0384458076861902	0.111127576162176	down	Cluh	protein_coding	0.60725595960903	0.49758447554740004	0.260033503292939	0.14653694592466798	0.323262282334451	0.0379711023050014
ENSMUSG00000040620	-1.45795	0.0392512683515152	0.11307979751133501	down	Dhx33	protein_coding	0.8158978400140748	0.5925742156388449	0.873440475596967	0.393768643256039	0.0465352719195051	0.38262951392297107
ENSMUSG00000032563	-1.45661	0.00256184149980273	0.0126785373370441	down	Mrpl3	protein_coding	1.77592820253353	1.67429816100037	1.6754137067320098	0.783441624546562	0.968597457724261	0.140543857119998
ENSMUSG00000024955	-1.45527	0.000950267605254336	0.0056109551033932	down	Esrra	protein_coding	0.760176187439617	0.509634854072026	0.569652268571156	0.261399333396224	0.312171484898281	0.106949362100586
ENSMUSG00000022214	-1.4543	0.018699505299317	0.0638372233021568	down	Dcaf11	protein_coding	0.43250608778615796	0.3417377801457331	0.15874606052206197	0.10064062098107199	0.11100721605943199	0.130391529972096
ENSMUSG00000019054	-1.44785	6.27711279358692e-09	1.46902444126317e-07	down	Fis1	protein_coding	3.09651835023161	3.06288854158238	3.93441275422634	1.65368558878744	1.16390182367806	0.899866958325398
ENSMUSG00000024978	-1.44737	0.0276269217516701	0.0865148718496995	down	Gpam	protein_coding	0.7520132216684541	2.79810057094431	1.25587843954291	0.8166074548061479	0.386024134849049	0.571324927903239
ENSMUSG00000026283	-1.44731	3.39812395956661e-05	0.000326009220065316	down	Ing5	protein_coding	1.2635817515663001	1.3828092373821002	1.5754954170768	0.48427665976563594	0.744008705674237	0.329404035269806
ENSMUSG00000014551	-1.44641	0.0117518629400857	0.0441679103380525	down	Mrps25	protein_coding	0.0826229722367564	0.10967581364339699	0.11038572881777599	0.0538319272502283	0.0508945222621298	0.00836945633333163
ENSMUSG00000025964	-1.44487	2.4145148452387098e-26	4.3778324719227096e-24	down	Adam23	protein_coding	4.5221466396029	4.1039175614795	4.35697111343162	1.6648052954513402	1.6928596546569499	1.41986095244297
ENSMUSG00000004642	-1.44151	0.0287076384358794	0.0890286909635822	down	Slbp	protein_coding	0.578518866995487	0.48991420102315203	0.508494259488843	0.29757353176495804	0.218816941656282	0.0771081650883901
ENSMUSG00000022265	-1.43934	6.082285460710129e-13	2.60565689784599e-11	down	Ank	protein_coding	2.99062255388009	2.81947988385141	2.66654705617543	0.908018737060567	0.8988702462218149	1.3037756353956202
ENSMUSG00000044573	-1.43927	3.6863410165380293e-19	3.6761011803809804e-17	down	Acp1	protein_coding	9.187416091615189	8.32130549956787	8.363325353218219	3.59420796355165	3.46055041651277	2.5166783102987402
ENSMUSG00000040128	-1.43657	0.00177986403576818	0.00945503386861165	down	Pnrc1	protein_coding	0.11220838186181599	0.102883136583856	0.11022966982321801	0.0430046574338299	0.0474343982855276	0.0306446210608902
ENSMUSG00000044456	-1.43569	0.000726104149912617	0.00445439832225956	down	Rin3	protein_coding	3.25848880946209	2.74829917647134	2.3630415868871	1.14141192088289	1.5107811356381202	0.488014153029711
ENSMUSG00000049295	-1.42903	0.000376286895055606	0.00255362940122803	down	Zfp219	protein_coding	0.834314190996878	0.696534379650786	0.7482285254285	0.205127020117082	0.404029194243526	0.23918913812189602
ENSMUSG00000037674	-1.42807	1.3160914243828398e-51	6.562178074353311e-49	down	Rfx7	protein_coding	319.923470811956	285.28571481975797	291.667091917062	108.71077496098499	109.92946354636999	114.655557699487
ENSMUSG00000020156	-1.42471	2.08916213689832e-08	4.3860187552426797e-07	down	Mum1	protein_coding	2.1818920601077	1.7065731647015	1.8834493898675302	0.8273766444017779	0.8414896605332971	0.49700049535644797
ENSMUSG00000024097	-1.4243	0.000294480636569498	0.0020721001279586397	down	Srsf7	protein_coding	10.1740539700689	9.88570365484635	9.59174015811324	4.5401780736613	4.61851329218654	1.89435747341068
ENSMUSG00000038023	-1.42276	0.0043643807689158895	0.0197979870614203	down	Atp6v0a2	protein_coding	0.9326777068970691	0.970266356790973	1.1981477385112	0.628628356426547	0.297163240432018	0.24433815802980102
ENSMUSG00000034201	-1.42246	8.39601880223765e-05	0.0007149361361487941	down	Gas2l1	protein_coding	1.96866711616866	2.14471956231219	1.80643786293721	1.04343336988303	0.9263448858237059	0.257188497373533
ENSMUSG00000034327	-1.4209	0.0126091599451628	0.0467439944270286	down	Kctd9	protein_coding	1.7051082395656498	1.7963520704182199	2.6076628691735495	0.7935294180398871	1.1670236888335	0.34270295594840006
ENSMUSG00000018001	-1.42023	0.044557093599082	0.12425040082391199	down	Cyth3	protein_coding	2.75985147853694	1.3876880078242	1.59542723325791	0.749227283042586	0.7083447794643879	0.6989114471065899
ENSMUSG00000026176	-1.41975	0.0169203813579715	0.0590382558293094	down	Ctdsp1	protein_coding	0.120276910721983	0.145144181496769	0.216316215682409	0.0609504490741958	0.0493925256268856	0.067687144584055
ENSMUSG00000027722	-1.41877	0.0233649458680367	0.07600260341900099	down	Spata5	protein_coding	2.24599049055099	1.6312287985069298	2.72497865972435	0.9484650059719509	0.8967108522217329	0.6319778341320171
ENSMUSG00000029163	-1.41808	6.07105531891533e-09	1.42265591350562e-07	down	Emilin1	protein_coding	4.11308913267984	3.8082431505793797	3.67771547215137	1.67243425212158	1.76719651642571	0.9330121226305409
ENSMUSG00000048387	-1.41515	0.00920139656609367	0.0362920387522262	down	Osr1	protein_coding	0.226472509201212	0.27112672337662397	0.263225872684237	0.128818057596466	0.066430332349384	0.0910356264117021
ENSMUSG00000058006	-1.41461	3.81657204676306e-09	9.245272366990131e-08	down	Mdn1	protein_coding	4.01120060774651	3.59819337558181	4.0158884710606895	1.7382072966588	1.6820271798481399	0.9697053724953391
ENSMUSG00000035049	-1.41404	4.62509969781657e-14	2.2870672059451097e-12	down	Rrp12	protein_coding	20.5974209611396	21.2656384806863	27.6067132282065	8.275656063136571	8.17652101315069	9.50496727821593
ENSMUSG00000025150	-1.4118	8.69132132994225e-10	2.37096075794017e-08	down	Cbr2	protein_coding	5.544451893162219	5.59576884841378	7.07115440408262	2.9342727676716103	2.3837231678209903	1.5544682846448303
ENSMUSG00000021224	-1.41153	4.31637857805856e-21	5.063986632428179e-19	down	Numb	protein_coding	4.68549119036088	4.264474727527991	3.8161115533202703	1.66741453022213	1.6721944560706201	1.4718495036851498
ENSMUSG00000026687	-1.41039	6.29820897257197e-22	7.8508924345602e-20	down	Aldh9a1	protein_coding	44.637792938222596	36.567647375827	36.18079229700471	16.294712033493	15.6134034560061	12.3252328682689
ENSMUSG00000053841	-1.40745	6.96931601953216e-13	2.96443655333181e-11	down	Txlna	protein_coding	10.4504702938937	8.792328466383799	7.16354277503612	3.85746175690071	3.64697463550434	2.4872705075124504
ENSMUSG00000040236	-1.4041	0.0178526286924226	0.061531237524766996	down	Trappc5	protein_coding	0.663072320713116	0.645092353213354	0.542777432616924	0.32819833906967305	0.297624905466023	0.0754980309207034
ENSMUSG00000029413	-1.40379	2.3914675150025302e-14	1.2514341334313898e-12	down	Naaa	protein_coding	1.8667452599675802	1.4790422668207	1.7440588494957199	0.6265549322568579	0.69690140661359	0.601667911755935
ENSMUSG00000021846	-1.4033	0.0308913004679924	0.0942384166214248	down	Peli2	protein_coding	0.34645700601473695	0.275821316473998	0.20399032390649102	0.0627026595032806	0.19266393950080105	0.0609288945128565
ENSMUSG00000020386	-1.40085	3.4263592632328995e-21	4.07305621026692e-19	down	Sar1b	protein_coding	11.328980372186198	9.522495528324141	9.47674459475919	4.173620839556951	3.81859559120387	3.51917541651909
ENSMUSG00000000605	-1.40073	0.0120639016942761	0.0451421795731199	down	Clcn4	protein_coding	1.1182631739381201	0.6747321331456579	0.814048847781923	0.28334051076607203	0.459222324091883	0.251725923730562
ENSMUSG00000026853	-1.40063	6.19268626127042e-15	3.5288482028509203e-13	down	Crat	protein_coding	18.1749660349067	15.544367344454	15.556120613263	4.72155649073015	6.09324941142987	7.79958415458816
ENSMUSG00000021186	-1.40035	6.12100672878789e-20	6.6995165110818696e-18	down	Fbln5	protein_coding	30.999415339324397	28.9656476893112	25.5944740816889	11.8635570055339	12.1996976150104	8.38644501651711
ENSMUSG00000019055	-1.39979	0.0378282600806148	0.11002934036277902	down	Plod1	protein_coding	0.257424743173474	0.400076133249901	0.4509492179773811	0.152474324268316	0.1922058348956	0.07901922793797701
ENSMUSG00000050244	-1.39966	0.0233447732116638	0.0759540835869792	down	Heatr1	protein_coding	1.0384612606913801	0.67879678455015	1.13393458592792	0.451063988011552	0.37314473832025796	0.262982435148541
ENSMUSG00000025791	-1.39948	0.00819265695942445	0.033113756456129	down	Pgm2	protein_coding	13.2281214617097	28.952568407687696	26.9893106959463	8.449618803202501	11.982832519272598	5.9116259901099095
ENSMUSG00000030102	-1.39725	0.0006988076430802019	0.00431085556527654	down	Itpr1	protein_coding	3.4036393981686497	2.9881459223446805	3.81719598399754	1.93599751942229	1.44209980559809	0.547267208341901
ENSMUSG00000027993	-1.39635	2.4807797956452097e-24	3.9758926189135197e-22	down	Trim2	protein_coding	54.008085553785	50.4807592734256	46.8020351573133	20.5108461005738	21.0350065709745	16.025573541189402
ENSMUSG00000023988	-1.39441	2.98388892598423e-27	5.69795810866137e-25	down	Bysl	protein_coding	46.646507899053404	44.7718612706189	44.604277739507395	18.1748916551894	19.2386442102528	14.3806325025871
ENSMUSG00000018326	-1.39426	0.0460740582933177	0.127254861727197	down	Ywhab	protein_coding	0.22622915563969	0.10705963537798101	0.256430505424668	0.0867039269117216	0.0819728210344536	0.0561674678395241
ENSMUSG00000030275	-1.39123	4.1411859605974395e-19	4.039906956126311e-17	down	Etnk1	protein_coding	9.120101766315802	7.6163905078327	9.35115934489664	2.82140482155752	3.26141832894058	3.83600815280132
ENSMUSG00000109324	-1.39003	2.6686243937506e-26	4.79018078678232e-24	down	Prmt1	protein_coding	56.45996160602571	54.065531470055	62.1927594297892	20.263340496375697	24.918337437592896	20.7090500523105
ENSMUSG00000048126	-1.3895	9.39885263521477e-10	2.5255898922470802e-08	down	Col6a3	protein_coding	1.99639862754954	1.9570161526123202	1.70257467283905	0.847112554368078	0.818112236680385	0.509821316110691
ENSMUSG00000028517	-1.38771	0.00653669951063142	0.0275237523377514	down	Plpp3	protein_coding	0.825034293813895	0.725965820199977	1.15922794828424	0.33596275407119	0.5558534366970429	0.152347471443237
ENSMUSG00000054263	-1.38287	6.13232156874228e-28	1.27557237794038e-25	down	Lifr	protein_coding	35.687591610265	37.972598390285796	43.598917316919696	14.840070388237299	15.160707409354801	14.9260013438151
ENSMUSG00000033350	-1.37925	0.0112708918520684	0.0426183828089562	down	Chst2	protein_coding	1.93189603497586	2.64922256039165	2.25615972379906	1.4303429948994801	0.7212237754546501	0.518888801639741
ENSMUSG00000020282	-1.37802	0.0067714687027896105	0.0283460501900824	down	Rhbdf1	protein_coding	0.11047180143664802	0.0603077481259486	0.09325883883669699	0.0377019610824585	0.0291638515398634	0.0346371325617707
ENSMUSG00000055172	-1.3775	0.00407904522038095	0.0187212635402296	down	C1ra	protein_coding	1.86749950047666	1.82276901263026	2.3284895502385	0.835021152316483	0.33833880054416604	1.11277665696186
ENSMUSG00000040006	-1.37525	9.649207820098971e-11	3.01223096297003e-09	down	Ginm1	protein_coding	5.85596567232151	6.48219160285118	6.680661409917019	1.6846509875963798	2.8489604928816497	2.76675163343677
ENSMUSG00000038384	-1.37432	2.0441702243912198e-20	2.33712455591225e-18	down	Setd1b	protein_coding	184.76656064302298	174.012563046958	166.385475756917	73.1775	77.95685299355091	51.4981287239707
ENSMUSG00000003382	-1.37409	2.4441566277940697e-27	4.821166095483909e-25	down	Etv3	protein_coding	8.32888639434862	7.879864993572889	9.110170058353232	3.3587538977684503	3.1018450765202896	3.29968818266976
ENSMUSG00000007867	-1.36998	5.517336668614701e-07	8.47912613027688e-06	down	Ift43	protein_coding	2.28016458042398	1.4702117572001898	1.7747340207054298	0.568028000943084	0.6747335907428549	0.8831349336434241
ENSMUSG00000025264	-1.36961	1.46439469106832e-06	2.05961783000576e-05	down	Tsr2	protein_coding	11.205	10.156247996677301	10.4406649021118	5.4185715461177	5.030872404891389	1.9169432543929699
ENSMUSG00000029545	-1.36762	0.00382494976619706	0.017745631507686002	down	Acads	protein_coding	9.02530153725802	5.30864476184662	8.75033376160365	4.62289174643298	3.14685936068435	1.29372969996326
ENSMUSG00000027102	-1.35884	0.000407922689664842	0.00273625272028547	down	Hoxd8	protein_coding	0.499257255437099	0.46022684115126	0.5024001594967971	0.180713665180627	0.28190712476649	0.11238498837577099
ENSMUSG00000089774	-1.35848	5.20539370373335e-27	9.733001768959749e-25	down	Slc5a3	protein_coding	34.0295832356012	37.5600887451083	41.26459989399861	15.577843388851099	15.3681592702969	13.0853279938255
ENSMUSG00000003420	-1.35675	5.96598467753566e-13	2.5619479655924697e-11	down	Fcgrt	protein_coding	6.435543907194621	5.09350278132452	6.33826824257066	2.69179942983962	2.54491809981743	1.76053528741839
ENSMUSG00000019189	-1.35602	0.008748491655757059	0.0348502941013847	down	Rnf145	protein_coding	1.97477101225339	1.9123282781452	1.7851937449015802	0.555954030915674	1.0512354377220798	0.61740219217858
ENSMUSG00000051989	-1.35484	0.00828902134836762	0.0334731008331156	down	Smim11	protein_coding	0.33993778829826504	0.602307115097807	0.478285001257258	0.26366912185665103	0.11633145699149301	0.17763915139307399
ENSMUSG00000026848	-1.35361	6.008514563050029e-05	0.000540074293473951	down	Tor1b	protein_coding	1.11277838090827	0.867825317580533	0.7876896514422909	0.332915665857837	0.24480533399729895	0.498426512340033
ENSMUSG00000022346	-1.35049	1.2355871687688699e-11	4.52628360804106e-10	down	Myc	protein_coding	8.888784807760759	10.0131586700346	9.49738266035841	4.2228758503877	3.2466072546495894	3.6795475270249303
ENSMUSG00000035021	-1.35034	0.0117427135428942	0.0441427660931834	down	Baz1a	protein_coding	0.854999771302567	1.31234045013029	1.38740231690005	0.635248449782935	0.5081875959980651	0.265904462205747
ENSMUSG00000071172	-1.35004	3.4571108606990003e-09	8.43140488444933e-08	down	Srsf3	protein_coding	4.204318247146411	3.2611071816215302	3.20291994297443	1.7872492128239799	1.2380169025147199	1.18301299627563
ENSMUSG00000036197	-1.34997	0.0141690209540315	0.0512770012348519	down	Gxylt1	protein_coding	0.644301970891059	0.265060741274941	0.47027898058801704	0.174911084478212	0.28563364499677396	0.0865266741887493
ENSMUSG00000029838	-1.34952	2.8611444875770096e-13	1.29364089551656e-11	down	Ptn	protein_coding	19.5906721791939	25.2985371934794	23.495210687567802	8.08546748961932	9.94497790502724	8.787345987879501
ENSMUSG00000018378	-1.3453	3.699869907770549e-12	1.4564180886947698e-10	down	Cuedc1	protein_coding	4.23402107310905	3.3431913288704402	4.33789754545781	1.2828157974035401	1.9104557015238797	1.4914197310372401
ENSMUSG00000001768	-1.34461	4.10885817513494e-06	5.1612319274788106e-05	down	Rin2	protein_coding	2.9099544455188595	2.64041817894717	2.7929236939088704	1.28938660662601	1.44223226023006	0.5788099476883729
ENSMUSG00000061436	-1.34414	5.4679647077132494e-18	4.6516571802584295e-16	down	Hipk2	protein_coding	8.768209471125491	9.22476723893845	10.788938782289	3.99591023729074	3.9586277637521405	3.38868818540555
ENSMUSG00000024764	-1.34237	0.00101125323009493	0.00590500828894078	down	Naa40	protein_coding	5.602498501429981	6.80776608505088	5.24792152421177	3.54883989734505	2.03708152827634	1.47790649752748
ENSMUSG00000045838	-1.3406	6.007321452257759e-08	1.1532772199789e-06	down	A430105I19Rik	protein_coding	11.386372853625698	12.362403309990698	12.9445135232356	5.25213715537192	4.6552011225951	4.59320580526525
ENSMUSG00000031523	-1.33847	2.1933885891888598e-10	6.4969183458647e-09	down	Dlc1	protein_coding	6.64287019546715	5.73148759051653	5.27956988931083	3.07343919928252	2.28212838014104	1.6582554103745402
ENSMUSG00000048410	-1.33696	3.51035305502639e-11	1.19113114059969e-09	down	Zfp407	protein_coding	8.86900714326718	9.94237643252867	10.1482298579913	3.84179899910314	3.6321665352535497	3.9683579310772403
ENSMUSG00000028691	-1.33651	0.0205678917140086	0.0686488762116873	down	Prdx1	protein_coding	3.61110340302526	3.25156108068494	3.9984163993994506	1.85399402866385	1.9699931779257198	0.48466405096909704
ENSMUSG00000001105	-1.33507	1.5461710908483298e-06	2.15929610024019e-05	down	Ift20	protein_coding	1.70071445929903	1.3467431732188002	1.27710088251826	0.722659874765757	0.6663572505218001	0.33983830299502604
ENSMUSG00000027935	-1.33118	1.10237596476702e-33	3.24387681435542e-31	down	Rab13	protein_coding	114.81663595523199	115.99753903047701	129.58970073951	45.2957343022958	49.7611871227683	48.1014354067062
ENSMUSG00000020993	-1.32649	1.36284084695394e-11	4.962067586779581e-10	down	Trappc6b	protein_coding	7.3696599092455495	8.559316193882951	9.86732865956473	3.5504836397708703	3.96948671504573	2.78194164240466
ENSMUSG00000061731	-1.32647	0.00316619606091647	0.0151838683658698	down	Mak16	protein_coding	0.44914093731639504	0.46242140180559	0.549505594114831	0.278697104255276	0.230553448738819	0.08124395329030601
ENSMUSG00000027472	-1.32168	0.0128920991537298	0.0475997071498842	down	Pdrg1	protein_coding	0.36310512590282	1.00952583169277	1.0975447226716	0.371100299706034	0.460491619497779	0.162271090845564
ENSMUSG00000049791	-1.32111	4.136285304383879e-09	9.939266561404359e-08	down	Fzd4	protein_coding	2.9275350775914903	3.0209702525522597	2.80216887007092	1.28822057163579	1.17863926419074	1.0498789326697902
ENSMUSG00000029640	-1.31946	6.396402529666851e-17	4.7641255355817395e-15	down	Usp12	protein_coding	4.92234233192074	4.71837946689794	5.24873271559339	2.11963	2.05375532466217	1.80124851635463
ENSMUSG00000063605	-1.31938	1.1778812962672e-21	1.4481485799997498e-19	down	Ccdc102a	protein_coding	11.693583054077802	10.166947563448199	9.127922448200211	4.46046793302527	4.31434076258578	3.66165214123488
ENSMUSG00000039831	-1.31638	2.9106363256296996e-41	1.0662433070419e-38	down	Arhgap29	protein_coding	44.7244110174365	41.9794770093973	47.162454950869105	18.060901205039002	18.0085198001632	17.678520271477698
ENSMUSG00000048490	-1.31303	4.72430132639928e-05	0.000435995932179265	down	Nrip1	protein_coding	0.441186151551276	0.381099335576314	0.48683394019946796	0.227256784368818	0.174207762016683	0.128915821692452
ENSMUSG00000035575	-1.3124	1.28158554401402e-11	4.68522617414493e-10	down	Utp6	protein_coding	22.3524340896093	28.459485050874	27.8519827273235	10.938205163049801	9.159480199663141	11.499327268433001
ENSMUSG00000022965	-1.31193	1.47354650636105e-21	1.79933059790346e-19	down	Ifngr2	protein_coding	19.088245684534897	18.0478403243092	21.1591645498251	8.29113280246804	8.38419472370599	6.8273362330457905
ENSMUSG00000020674	-1.30983	0.012680792385722001	0.0469336748151747	down	Pxdn	protein_coding	0.443703682795405	0.386706299118063	0.30399786774737103	0.19272625781327804	0.0911049568519139	0.174789364015921
ENSMUSG00000054237	-1.30885	2.96656349707404e-09	7.31453499621964e-08	down	Fra10ac1	protein_coding	15.644329450955901	14.5575139968575	17.0304263321656	8.38373782250664	6.30972722320354	4.459177537417441
ENSMUSG00000048078	-1.30874	2.6002426465059696e-21	3.11162370031881e-19	down	Tenm4	protein_coding	32.2463095037852	24.4677771773072	23.8003920117325	10.4178214668321	11.3167593394228	10.776663382048099
ENSMUSG00000024312	-1.30812	4.8753041271883296e-05	0.000448318181777821	down	Wdr46	protein_coding	6.314566656287991	5.449365393474951	5.638054779009289	3.0637466739669503	2.8965695873925	1.13412489018895
ENSMUSG00000055538	-1.30808	5.20123652423987e-07	8.041532782954829e-06	down	Zcchc24	protein_coding	1.71963297111341	2.1478643124035504	1.91361160229323	1.02287467506217	0.820876737977147	0.5085269668911749
ENSMUSG00000008206	-1.30699	0.000500828419011081	0.00325837989171762	down	Cers4	protein_coding	2.5302824374506803	1.70900302682495	1.84355700518316	0.9842225340029609	1.1631465337211	0.33473311976355397
ENSMUSG00000015806	-1.30536	0.00132438038693011	0.00740580309825402	down	Qdpr	protein_coding	1.26063545558079	1.14979863505434	1.39348263840923	0.668541267945693	0.511668829708342	0.371216702675661
ENSMUSG00000024327	-1.30424	0.0076548691587077795	0.0313280668943923	down	Slc39a7	protein_coding	0.99790049643791	1.11103	1.2361516349288402	0.619208706188886	0.512243222197911	0.24067688509353302
ENSMUSG00000032009	-1.30421	0.0145548845003352	0.0523438226480687	down	Sesn3	protein_coding	0.876368480670611	0.8498232369703279	0.643320627389408	0.339872935100883	0.44985829346095896	0.184944723712936
ENSMUSG00000098470	-1.30408	1.39579268568385e-05	0.000151203854604859	down	C1rb	protein_coding	2.11373494257134	2.51310870853004	2.1779544623964	1.26719376510201	1.06241973525168	0.446072780546709
ENSMUSG00000034926	-1.30238	0.0021152475183844302	0.0108265448973483	down	Dhcr24	protein_coding	0.208521375368387	0.25028033681756695	0.354283984002496	0.10225976412088002	0.117396942438785	0.107884157821672
ENSMUSG00000026786	-1.30078	7.398348033289459e-09	1.7003885684705e-07	down	Apbb1ip	protein_coding	1.37753525600961	1.3538	1.23672728531299	0.603443019306667	0.425877702277583	0.581417253008854
ENSMUSG00000037110	-1.29932	1.9491296165987902e-10	5.831146102991371e-09	down	Ralgapa2	protein_coding	15.615610157569302	15.150624534342999	15.0964100403947	7.56139948873616	7.29603181378234	3.7998506079773597
ENSMUSG00000039741	-1.29877	1.56787733116375e-07	2.75142409219429e-06	down	Bahcc1	protein_coding	1.3878203306402799	1.15471520250001	1.37957746602694	0.6817504289460941	0.517336089891331	0.404452146772485
ENSMUSG00000007827	-1.29874	8.96659307665678e-05	0.000757769989293734	down	Ankrd26	protein_coding	1.93189603497586	1.4922673939211002	2.15806582276432	0.6992787975064139	0.80484392333345	0.7563099717481941
ENSMUSG00000057497	-1.2977	9.73010598468021e-08	1.7858425605829202e-06	down	Fam136a	protein_coding	3.0992544901527594	2.80317519930759	4.05207763421954	1.53337763158608	1.48736173201576	1.03719526373123
ENSMUSG00000003573	-1.29261	1.1377366341550099e-05	0.000125831007905621	down	Homer3	protein_coding	8.480432514241839	6.13904832146295	7.64914441624242	3.65741953993693	3.98269989046354	1.49773884451523
ENSMUSG00000029920	-1.29022	0.00157402679615101	0.00853588549574338	down	Smarcad1	protein_coding	0.396456626668114	0.512597248341045	0.538403825717758	0.196804708072974	0.24421138656342	0.15298991644441298
ENSMUSG00000052331	-1.28979	0.000274355745572677	0.0019511432777454601	down	Ankrd44	protein_coding	3.3994671758085797	4.4397268020222596	4.4804949723766905	1.72587958533498	2.49288241535694	0.857162476107347
ENSMUSG00000056050	-1.289	5.58863112842697e-06	6.66994207149362e-05	down	Mia3	protein_coding	2.59178720316371	2.67193532097148	2.7012868430042203	0.619523985570856	1.07102884780929	1.5411163477272298
ENSMUSG00000001542	-1.28781	9.379567689741509e-05	0.0007885866043600001	down	Ell2	protein_coding	0.903437059428556	0.7411602489486679	0.824625660983718	0.36143499909306703	0.244080611468314	0.40138347482180603
ENSMUSG00000032463	-1.28632	0.00201143361685565	0.0104259986781862	down	Faim	protein_coding	1.29812059089364	1.0666258600970302	0.772793675385482	0.27504834307118603	0.27629249323894894	0.721622613090557
ENSMUSG00000046865	-1.28617	0.0220596173236211	0.0726267912672882	down	Fbl	protein_coding	0.286817329424743	0.40861018046086295	0.337750190734254	0.19465845365739604	0.196305788711632	0.0403523958369277
ENSMUSG00000044949	-1.28447	0.00964812559965061	0.0376323021542218	down	Ubtd2	protein_coding	0.8833533113231021	0.8883222929407059	0.9165563365512378	0.405827658710514	0.41856346459072097	0.286798107464398
ENSMUSG00000023089	-1.28392	1.3433869712370602e-16	9.498858219088221e-15	down	Ndufa5	protein_coding	32.255778127917	31.136537723390198	29.7767850691606	14.648743752623698	14.094024153895301	9.55820613710763
ENSMUSG00000060591	-1.28313	3.41938857850006e-14	1.7241018253954e-12	down	Ifitm2	protein_coding	19.5285818193724	14.6224590325253	16.9345	7.761827892671549	7.635483742010241	5.63907089676621
ENSMUSG00000020400	-1.28308	3.20108121738819e-19	3.2280566209055106e-17	down	Tnip1	protein_coding	10.487815501644599	9.94579775958735	10.3028706120795	4.43823060605929	4.374187452320831	3.8407260389977598
ENSMUSG00000049680	-1.28251	0.0023171111833851102	0.0116799061336037	down	Urgcp	protein_coding	0.600200709895411	0.6884549242700639	0.289138916059686	0.274959138825338	0.24069968234226802	0.14249650863338198
ENSMUSG00000064289	-1.28211	0.009727633713017679	0.0378601528943338	down	Tank	protein_coding	11.258800118470301	11.742955008696498	11.4171391977161	6.253589473840929	5.96349964821845	1.94285698554563
ENSMUSG00000020923	-1.28085	0.0122235900145754	0.0455913548232122	down	Ubtf	protein_coding	0.650563350575886	0.673464705982987	0.639091145805649	0.29088851617582395	0.4321677302032729	0.0969119014772116
ENSMUSG00000019467	-1.2799	5.61430476722807e-13	2.43422151139478e-11	down	Arhgef25	protein_coding	17.3199286449545	15.177533775650499	16.9874338102926	8.13531271594409	7.41956202027352	4.86472419536428
ENSMUSG00000024087	-1.27953	0.0341438082395526	0.101571322157767	down	Cyp1b1	protein_coding	0.145079805820371	0.425529706326756	0.279561267459089	0.144412992924825	0.148945004987074	0.0612339334322994
ENSMUSG00000028998	-1.27947	5.030409328392441e-10	1.41974602900384e-08	down	Tomm7	protein_coding	6.901954413880429	8.31989124691003	7.94227976606231	3.2713451931499904	3.96991433704311	2.3342857039599303
ENSMUSG00000051344	-1.2785	1.25312119071339e-10	3.83194640090382e-09	down	Plekhm3	protein_coding	3.29249803768779	2.3319322475871296	2.08628072296325	1.22393959128015	1.1115312772420098	0.85255638738245
ENSMUSG00000008575	-1.27507	6.14535704199252e-14	3.01391144545808e-12	down	Nfib	protein_coding	10.8158480524455	8.968741991787079	9.19769200662743	4.45132309810535	4.59230837668525	2.95179
ENSMUSG00000059208	-1.27496	3.96754811480499e-09	9.572243099563119e-08	down	Hnrnpm	protein_coding	2.2611885843609305	2.24345394936998	1.80252933897251	1.05232009311235	0.829082466198318	0.7413498538948641
ENSMUSG00000028364	-1.27478	0.000190736385418372	0.00143793285101209	down	Tnc	protein_coding	4.0317830295148305	3.80105845621411	3.23709873414648	2.28025694839048	1.46596571750021	0.886300748142415
ENSMUSG00000000184	-1.27447	5.65200990622204e-18	4.76307877073642e-16	down	Ccnd2	protein_coding	9.4161573334081	9.08711824478427	8.72471381993469	4.38748235863024	3.71081265112957	3.1872008625536
ENSMUSG00000027351	-1.27327	6.02243938545706e-23	8.315598997611858e-21	down	Spred1	protein_coding	14.1646746778927	13.524464296782801	14.0656483057215	6.027654335187781	6.28910455808323	4.982903850901191
ENSMUSG00000025158	-1.27324	1.0072937873553001e-12	4.2048659262855103e-11	down	Rfng	protein_coding	31.4167884715605	27.778815634403	25.989706596096397	11.1957449142433	11.3836908933089	12.6443111455129
ENSMUSG00000007036	-1.2719	1.4681245447013501e-06	2.06203721262827e-05	down	Abhd16a	protein_coding	6.34201914546835	9.071521229407038	10.0883624233315	4.00277814330705	4.53653291616432	2.04865502231843
ENSMUSG00000024085	-1.26945	0.014268302949677	0.051549438134754	down	Man2a1	protein_coding	0.19635967346098396	0.359025860236817	0.286647662853234	0.18414972953291397	0.109958762642998	0.060274663592008
ENSMUSG00000028676	-1.26893	0.0138948308858575	0.0504270550750389	down	Srsf10	protein_coding	0.8568527119834091	1.0936614075781501	0.7620511255326	0.250506345694945	0.575175960925083	0.306013580664513
ENSMUSG00000017778	-1.26736	9.993942785186079e-05	0.0008351549022071231	down	Cox7c	protein_coding	1.0648438611435602	1.55627838566275	1.2767371168888202	0.555028178862161	0.7288088709136892	0.34756645456297497
ENSMUSG00000004655	-1.26671	4.11488727671341e-10	1.1742802323848301e-08	down	Aqp1	protein_coding	4.62822923454678	5.1794529320641205	5.96870644770525	2.22933047691052	2.60687272550423	1.73301282641602
ENSMUSG00000008763	-1.26655	0.0118868168213131	0.0445724591482287	down	Man1a2	protein_coding	1.1033366851831499	2.09580363895024	2.5197897659235	0.9318616798280219	0.881013506887436	0.5691718677567529
ENSMUSG00000031819	-1.26622	9.091753648233741e-32	2.4726814846332697e-29	down	Emc8	protein_coding	30.872351207779	29.597387803682498	31.531751610489604	12.805421790989001	13.5855779023646	11.873918802418899
ENSMUSG00000027637	-1.2661	0.0200678469852846	0.0673556195560694	down	1110008F13Rik	protein_coding	0.11167771099196	0.1164653914577	0.111583713471612	0.0538979006715907	0.0721889356642777	0.0174577364049019
ENSMUSG00000033845	-1.26512	0.0464732848571542	0.12804778796094501	down	Mrpl15	protein_coding	0.12344836947697399	0.24828556643846802	0.22466313224682896	0.10053898245455802	0.11617582758310499	0.0347359588107817
ENSMUSG00000027404	-1.26061	0.000119259169125955	0.0009703998575752	down	Snrpb	protein_coding	7.21448499178106	8.38867173180487	6.95096935428797	3.79467790115654	3.1246983792710696	2.56923785485662
ENSMUSG00000072941	-1.25851	0.0059934508408482105	0.0255479559708443	down	Snrnp27	protein_coding	1.1595277060001499	1.4504526951038799	1.34424296920749	0.982732040513809	0.40648477803892796	0.286479603761005
ENSMUSG00000040565	-1.25794	0.00169570307965322	0.00907780205182683	down	Btaf1	protein_coding	1.58612876545528	1.06336730257873	1.21787105429153	0.7325019359496079	0.6738149883925479	0.23084774448850895
ENSMUSG00000020459	-1.25763	0.0421194884360501	0.11913722304240501	down	Mtif2	protein_coding	0.197234522006985	0.26097893791765103	0.133354632553622	0.090179366882428	0.0426293096850163	0.113916824712142
ENSMUSG00000036880	-1.25742	2.62868707452317e-18	2.3475091038652203e-16	down	Acaa2	protein_coding	10.765972246859699	9.69799341800837	8.64988694107369	3.6290768674463396	4.35528352538474	4.19526352456842
ENSMUSG00000070348	-1.25742	1.1434464374357302e-13	5.38710329448067e-12	down	Ccnd1	protein_coding	39.141780070801296	33.8040798705975	38.1254406948142	17.346839034899002	16.7889199405159	12.462346681853301
ENSMUSG00000034612	-1.25648	4.9392800332123705e-05	0.00045373631830175	down	Chst11	protein_coding	2.82618618766497	3.05106062135709	3.57721823269713	1.57960232819513	1.1520586754434199	1.22793418192194
ENSMUSG00000038482	-1.25582	0.0261296717679413	0.0826480366933121	down	Tfdp1	protein_coding	0.149127867087657	0.244682561872729	0.23190591052835102	0.136368182422097	0.0966953142491033	0.033127632334602995
ENSMUSG00000026860	-1.25347	0.034096027579703	0.101496466841736	down	Sh3glb2	protein_coding	2.85233586319004	0.727798072188649	1.09379172020046	0.6472048445006171	1.04895312022811	0.28749548888072496
ENSMUSG00000042487	-1.25206	0.000328696606477865	0.00227817428001122	down	Leo1	protein_coding	1.06562424693965	0.7594147042967829	0.7437521593611071	0.537576466616807	0.361800065281616	0.19124025967706199
ENSMUSG00000050730	-1.25176	3.598465387337011e-14	1.8042584833156202e-12	down	Arhgap42	protein_coding	18.4334663575244	17.4587375775891	15.8985144572086	7.83677009331684	8.21254864021329	5.77400407104372
ENSMUSG00000015757	-1.25082	0.0113433853442718	0.0428660561957219	down	Ppil4	protein_coding	1.39464756436735	1.24220777144206	0.767832452231757	0.43269740670738305	0.572721440465943	0.4372753221702921
ENSMUSG00000068391	-1.2453	0.034498775026686	0.10232204423810498	down	Chrac1	protein_coding	0.314041395820066	0.20753091955577102	0.103738542072824	0.0779465155452377	0.0644816099691797	0.12118643925914001
ENSMUSG00000075602	-1.2437	1.15200218945679e-06	1.65692622602159e-05	down	Ly6a	protein_coding	0.950815672566446	0.9398194529346079	0.9917743027231001	0.361811353453058	0.500588303677183	0.356721266592069
ENSMUSG00000056234	-1.24214	1.1777206464813198e-39	3.9148306674703e-37	down	Ncoa4	protein_coding	28.484705925577604	28.120255053658198	29.4995742983395	12.0699163986428	11.770664483861198	12.5494000742543
ENSMUSG00000033763	-1.24184	1.50149465962512e-28	3.3273863136136896e-26	down	Mtss1l	protein_coding	84.566198159247	71.1592954043688	68.8683086433704	32.1621022830262	30.4469768406576	32.363977022219
ENSMUSG00000041438	-1.23919	0.0412123981475896	0.11731090179975201	down	Utp4	protein_coding	1.06264460511844	0.9498863328583771	0.985910893002603	0.512853575410394	0.363651819341465	0.39867656835303905
ENSMUSG00000005575	-1.23878	0.007483332516168941	0.0307340288081554	down	Ube2m	protein_coding	0.679639931431053	0.7973734974194041	0.8148814659512009	0.442810593164191	0.348873409376314	0.191237395555517
ENSMUSG00000021876	-1.23812	0.0028883106317864	0.0140387695208681	down	Rnase4	protein_coding	0.49010375080852797	0.5647361621052371	0.655836478851741	0.41023846349064097	0.157237824200405	0.163762921541226
ENSMUSG00000024038	-1.23607	0.0135247729393491	0.0493534609191535	down	Ndufv3	protein_coding	0.611586009087626	0.857309336226422	0.9999347661084961	0.543369465875808	0.0951333048172483	0.406754285789898
ENSMUSG00000030403	-1.23424	0.0344943477069493	0.10232204423810498	down	Vasp	protein_coding	1.19360820270146	2.25060451868159	1.24584479022566	0.486049976429225	0.6127040862051479	0.8816273114411579
ENSMUSG00000020427	-1.23374	2.0255378747405497e-14	1.0725193171561302e-12	down	Igfbp3	protein_coding	9.434436407751551	9.014421298825999	8.933255815085731	4.532607729302639	4.19746731789603	2.9386647669920403
ENSMUSG00000006599	-1.23349	1.2193685167105e-11	4.4760050869025404e-10	down	Gtf2h1	protein_coding	62.5002345385656	54.6768251675807	54.3402871968633	27.7818371001779	28.542023186609	16.7248514192557
ENSMUSG00000022983	-1.23289	0.0196228349488024	0.0662335252596846	down	Scaf4	protein_coding	0.459876750652711	1.44771220002559	1.1301733719929898	0.8033470553794241	0.246328034657423	0.253174560604279
ENSMUSG00000053580	-1.23275	0.0330028463609748	0.0989644323721179	down	Tanc2	protein_coding	3.32821693154256	3.7188206678325098	6.17577186441895	1.00391510533099	1.51861639848207	2.9655681534544702
ENSMUSG00000033257	-1.23011	0.0077985406587301	0.0318434496870349	down	Ttll4	protein_coding	4.11948419222793	5.93780814720462	3.52801447005834	2.23666380084772	2.11461750340104	1.5068850563025302
ENSMUSG00000030753	-1.2301	0.000947329745203507	0.00559913366032366	down	Thap12	protein_coding	0.335692796490578	0.45250234400978295	0.3853649665917879	0.209409216642347	0.10999030359352699	0.180875858952878
ENSMUSG00000063146	-1.22954	5.3131067123147803e-08	1.03102989714649e-06	down	Clip2	protein_coding	24.554082609896998	20.5010925796737	20.0771928098906	11.355015400871	11.199370603717199	5.25595606738878
ENSMUSG00000067276	-1.22845	0.000371025128979056	0.00252173459491634	down	Capn6	protein_coding	0.471186384520002	0.6317824953827591	0.652775764413828	0.290943338738239	0.275067659413381	0.187175493090551
ENSMUSG00000036225	-1.22795	0.0384005067080104	0.111058579261664	down	Kctd1	protein_coding	0.33677535002155295	0.628958119819332	0.679850963573285	0.28733783134978	0.32105141657475605	0.10153071687608302
ENSMUSG00000026211	-1.22773	1.48916338435229e-06	2.08831896477528e-05	down	Obsl1	protein_coding	0.45950226416428996	0.362083117722767	0.383248872656355	0.16384130474076097	0.158421583067871	0.191047773459299
ENSMUSG00000037070	-1.22526	0.0043921772304669204	0.0199089851734549	down	Rbmxl1	protein_coding	0.38645535583375895	0.710636286860544	0.42553111069682703	0.19183998544125502	0.306065253152882	0.158451149912288
ENSMUSG00000006818	-1.22505	3.9771045215568397e-19	3.90103968098062e-17	down	Sod2	protein_coding	22.2403189504725	21.760660960722603	21.2865664322255	10.3202934663612	10.1099550731896	7.53315882350981
ENSMUSG00000034889	-1.22317	0.00141133169034788	0.00780243042235646	down	Cactin	protein_coding	1.86162949755644	2.0365427552635103	2.16528521673809	1.13369829294877	1.21388729966228	0.265452446794338
ENSMUSG00000027598	-1.21759	4.28947948755097e-08	8.461116132037359e-07	down	Itch	protein_coding	1.62559542010404	1.7090459598574999	1.73572329424707	0.739331695187422	0.959078144924538	0.49008298363605396
ENSMUSG00000064345	-1.21551	3.04336989448567e-10	8.85388810470304e-09	down	mt-Nd2	protein_coding	2.39324638450147	2.09539316284874	2.02413456999918	1.14209922616254	1.0064356924659599	0.6667121405677929
ENSMUSG00000030201	-1.21522	0.000229681217409656	0.0016847793206886	down	Lrp6	protein_coding	0.8985698912869989	1.04854537350166	0.860303846262069	0.5983388712208759	0.40903722444362106	0.214675478533269
ENSMUSG00000018932	-1.21358	2.0422291948192002e-06	2.76664256958526e-05	down	Map2k3	protein_coding	1.10656517584937	1.08187892782636	1.3557176306668899	0.511798417633626	0.5575041318403331	0.45839967443427204
ENSMUSG00000023106	-1.21357	0.0358985872392227	0.10530799819317699	down	Denr	protein_coding	0.23739400429788002	0.214856439855492	0.259219368266151	0.15467098826201198	0.08530151962872	0.0701379354758802
ENSMUSG00000021497	-1.2124	0.00887539299372455	0.0352151424043668	down	Txndc15	protein_coding	0.309644353432018	0.290627068403565	0.194469773294299	0.15691259678754801	0.13422185283194	0.0580852467709153
ENSMUSG00000066456	-1.21148	0.00550871608179762	0.0238268563056066	down	Hmgn3	protein_coding	0.532781979214601	0.44052935869685406	0.517124014461636	0.167135316986423	0.340340805281114	0.13992014177774897
ENSMUSG00000023009	-1.21078	5.7341982887850304e-30	1.31960076004733e-27	down	Nckap5l	protein_coding	4.21204685666154	4.22268035266053	3.94280560107678	1.8168443212449301	1.69104043526498	1.8399033756886598
ENSMUSG00000007656	-1.20571	0.000131663893923723	0.0010506384672829198	down	Arpp19	protein_coding	12.559949086086199	11.4823640864801	10.6588219777469	7.108701036607321	5.62672135687581	2.44175856113235
ENSMUSG00000024983	-1.20567	8.13082105496055e-05	0.000696317929086555	down	Vti1a	protein_coding	3.19313386091864	3.71152616393187	3.0898199267009803	1.71118853038949	1.57524134376226	1.08518374947983
ENSMUSG00000004100	-1.20548	3.4081718698952904e-08	6.86607015315606e-07	down	Ppan	protein_coding	6.37410009144728	6.14361363337889	5.33038177417575	2.93353295732993	3.11787788462383	1.72895963404412
ENSMUSG00000023861	-1.20418	3.6526550858017794e-20	4.12359489246176e-18	down	Mpc1	protein_coding	38.811845250764	37.2511792180521	41.6882915297644	15.8414530465798	15.036175803299301	20.197983115570104
ENSMUSG00000005204	-1.20212	2.2621924908401e-09	5.70313977676682e-08	down	Senp3	protein_coding	7.76103688509781	7.2820580220107995	6.36482610516647	3.1603769030159996	3.34363267328125	2.8369955277212697
ENSMUSG00000037992	-1.20173	6.545974950009709e-20	7.07832833449845e-18	down	Rara	protein_coding	125.737777626824	115.913063480258	109.866266564516	55.0630950922806	55.8985515254871	41.9339301557562
ENSMUSG00000029475	-1.20132	5.525315742576171e-13	2.4072674169719002e-11	down	Kdm2b	protein_coding	16.6379167375419	13.7605921930251	12.8104603087555	6.937276979716691	7.051462380273241	4.83463644650907
ENSMUSG00000003865	-1.20128	2.8043181440224897e-05	0.00027642784560792796	down	Gys1	protein_coding	5.43361584673419	4.06121536234788	5.423802062094929	1.8338884322547	3.09072272580975	1.58056579552087
ENSMUSG00000028010	-1.20125	2.86094060084133e-09	7.08329431518646e-08	down	Gar1	protein_coding	4.3576917380196	3.89335286186512	4.34906772912676	1.9983728139461299	2.06756775541709	1.43623017547139
ENSMUSG00000039081	-1.2002	2.55374904201023e-18	2.29198976520418e-16	down	Zfp503	protein_coding	15.080326822859302	13.9013927221486	14.741392747989199	6.95112338948441	6.9346884395846295	5.1649030100049
ENSMUSG00000035891	-1.19999	0.00064018761973963	0.00400535649157419	down	Cerk	protein_coding	3.06245898791992	2.35505379591515	2.5125556428013103	1.6767272958123502	1.2681876951954099	0.54309839137436
ENSMUSG00000048807	-1.19833	0.00299339833915016	0.0144789814572205	down	Slc35e4	protein_coding	0.835183096506484	0.998777541167264	1.6818479939456201	0.392182145902066	0.509825589861073	0.6097406339517071
ENSMUSG00000020358	-1.19759	4.6605554985123e-20	5.1323295213678394e-18	down	Hnrnpab	protein_coding	15.164322055009599	11.7850238622735	12.8188834827966	5.543876068043519	5.7636718085371506	6.027466359200799
ENSMUSG00000023830	-1.19651	0.0140350413475032	0.0508433889379784	down	Igf2r	protein_coding	0.41441517622412705	0.6350420076665021	0.5830730501413779	0.214291142596189	0.263377509405639	0.233216664632726
ENSMUSG00000046743	-1.19545	0.0138429729346406	0.0502693433495446	down	Fat4	protein_coding	0.7341983923244929	0.530081897612416	0.43531146283784294	0.32708201818848404	0.251252939920231	0.174806144868841
ENSMUSG00000041845	-1.19173	2.45193161205937e-23	3.5493687448762604e-21	down	Rhod	protein_coding	83.7384936112749	83.9782526068278	90.85071744940859	40.4332990415316	40.3520409368213	32.4605538767283
ENSMUSG00000040029	-1.19136	0.0340290489804354	0.10131388774238101	down	Ipo8	protein_coding	0.612964825101748	0.49313026798829296	0.8268060169436491	0.36608851707529405	0.220253376721859	0.258714485343978
ENSMUSG00000029426	-1.19024	0.000270300499637372	0.0019268840224348	down	Scarb2	protein_coding	0.7690658238279209	0.939818032892371	0.837895773705601	0.539131194532747	0.349802930189017	0.238314027750738
ENSMUSG00000063229	-1.19005	5.03090529394579e-32	1.38930384655888e-29	down	Ldha	protein_coding	126.323851560905	116.849812028685	127.680095651068	55.3200156622408	57.0116785047974	50.233580145259104
ENSMUSG00000039929	-1.18796	2.13453795681572e-06	2.87649822258574e-05	down	Urb1	protein_coding	4.07130030069173	3.11550822972598	2.22957440221289	1.4971530710943601	1.1823246446346498	1.46507001955243
ENSMUSG00000006442	-1.18776	5.0101807154370795e-11	1.6411084642718201e-09	down	Srm	protein_coding	16.2799875285059	18.0178672470447	18.9859869614341	8.394751148636251	8.917094848757381	6.14194908063367
ENSMUSG00000021282	-1.18759	1.61861624523764e-11	5.77617526879039e-10	down	Eif5	protein_coding	31.217532133001104	27.5344266178966	26.900946436522304	14.115147651922701	14.7343987866394	8.80074291280498
ENSMUSG00000038346	-1.18751	5.26699606119807e-06	6.31969112957923e-05	down	Zfp384	protein_coding	4.33587635394033	4.36026624371916	4.56126477737707	1.8165908066848502	2.5586742929635	1.46980097743135
ENSMUSG00000032026	-1.18429	0.0312721008266531	0.0951897930877436	down	Rexo2	protein_coding	0.32821312009087394	0.240043173233428	0.26831198277525103	0.10800151852131698	0.21442739533865998	0.0503742317637627
ENSMUSG00000026377	-1.18372	0.0299890077247806	0.0920018268090602	down	Nifk	protein_coding	0.684158568695656	0.764452281108039	1.02537408342808	0.371462210615687	0.42923579173513704	0.288763277671583
ENSMUSG00000033272	-1.18303	2.4516214389793102e-08	5.07573296766766e-07	down	Slc35a4	protein_coding	2.99764679965811	2.77196226901168	2.2131456085236803	1.13493034847443	0.9904629093420859	1.38640839128449
ENSMUSG00000034543	-1.17677	2.8353141146366897e-11	9.749787041710449e-10	down	Morc2a	protein_coding	1.84088948657125	1.8380842308106002	1.8380947147905	1.01371740652296	0.7613479199350941	0.6738784123274079
ENSMUSG00000003444	-1.17534	3.59590119238552e-05	0.000341909922278365	down	Med29	protein_coding	8.716878333040599	6.38294559490134	7.7189972181759705	3.49216873800031	3.5622680359408503	3.0719023271870203
ENSMUSG00000022205	-1.17476	5.33726930898701e-38	1.6807716508125798e-35	down	Sub1	protein_coding	136.10555449344102	125.717351168526	132.829858923677	59.3809398023982	58.9316581918281	56.512951669094704
ENSMUSG00000017386	-1.17219	4.67336731110737e-11	1.53639090172852e-09	down	Traf4	protein_coding	5.90489448181351	4.84911430188488	4.969585371682459	2.66985766998346	2.6010874965248103	1.72476323562652
ENSMUSG00000030016	-1.17181	0.00226170532713594	0.0114398290459333	down	Zfp638	protein_coding	1.27755362604819	1.3703893734913302	1.37859659377287	0.7213903800362609	0.839417638321799	0.244445465082076
ENSMUSG00000061613	-1.1713	1.04238752716902e-12	4.3412659194162e-11	down	U2af1	protein_coding	10.971385747402	9.69067070005959	9.88737219836602	4.71115008178558	5.160737400705321	3.7327318239859997
ENSMUSG00000022216	-1.1686	0.0439658194245272	0.12294539004054598	down	Psme1	protein_coding	0.22415778722809698	0.261776560691256	0.29724933480305604	0.141335905639526	0.19301206742452398	0.0183116964071551
ENSMUSG00000038828	-1.1678	0.0020297125518195	0.0104953250781869	down	Tmem214	protein_coding	0.499873029343823	0.48297174995896797	0.5540143086641639	0.13836324702235	0.301876816440736	0.23994003318850604
ENSMUSG00000055799	-1.16618	2.79676083667557e-23	3.95976782072597e-21	down	Tcf7l1	protein_coding	48.66041449858071	44.8322736446476	47.310393658665504	22.841063270701397	21.983522613597803	17.9330662171892
ENSMUSG00000029480	-1.16617	1.0069682842348299e-10	3.1271765920441497e-09	down	Dhx37	protein_coding	40.4987261735385	41.1013569875005	44.215336441591795	21.514380749809103	22.014531061602398	12.5655850567326
ENSMUSG00000027111	-1.16562	5.71864583181666e-16	3.7878115380483105e-14	down	Itga6	protein_coding	17.5290700955575	14.728740457094199	13.5478461701607	6.416201430619731	6.654320800731231	7.3456062158987905
ENSMUSG00000037573	-1.16322	0.000976221118160983	0.00573589822290987	down	Tob1	protein_coding	164.617162999048	138.737577802244	140.40064334953698	80.3241887479438	80.32242423074891	37.5203512059788
ENSMUSG00000035666	-1.16207	0.000400964801360377	0.00269663476373877	down	Gtf3c4	protein_coding	1.7774717124437902	2.2981760109800495	2.43166980037642	1.4288106950285602	0.8768648765648149	0.623558406867794
ENSMUSG00000074649	-1.16139	0.00115607278401074	0.006602451948136421	down	BC029722	protein_coding	0.7696046119822191	0.9421802074225859	0.702091034097215	0.448134272182589	0.446582967869366	0.19772111613347898
ENSMUSG00000020538	-1.16087	0.0430671717678993	0.121187605147169	down	Srebf1	protein_coding	1.7342862117481799	1.44073018739648	1.3561250775890499	0.736925031557903	0.38706323077058097	0.8911199339062041
ENSMUSG00000020919	-1.16028	1.57271203580045e-23	2.3525150868848298e-21	down	Stat5b	protein_coding	23.359662529099197	20.4174666534539	19.678518898944	9.89753692057544	9.646968138262881	8.868878738206778
ENSMUSG00000060261	-1.16	0.0439113809135251	0.12285057471910499	down	Gtf2i	protein_coding	0.135153220553866	0.17588802732915804	0.15319603062833098	0.0431653578707663	0.0897819720473381	0.073821922396718
ENSMUSG00000029428	-1.15928	1.02422374131721e-06	1.4910637596629199e-05	down	Stx2	protein_coding	0.6422230393237641	0.842394300798086	0.912134292892547	0.33353283478073803	0.454571247153323	0.286216139072605
ENSMUSG00000056952	-1.1585	2.90359029873038e-07	4.79479722743425e-06	down	Tatdn2	protein_coding	5.0568395321505	4.20088755675757	4.03122538162784	2.49599870462065	2.01096126188577	1.48476086230374
ENSMUSG00000022635	-1.15703	0.0256818023632689	0.0816631270895797	down	Zcrb1	protein_coding	0.6737181742225931	0.927116114594446	1.00213474314062	0.26953214410215603	0.436842501968417	0.448984252413411
ENSMUSG00000026031	-1.15474	0.00010906243690300601	0.000901321704608175	down	Cflar	protein_coding	1.65688	1.83564343491131	2.45316374579695	0.731876756487916	0.6198638175383101	1.29196437678592
ENSMUSG00000026482	-1.15453	0.000175183117501551	0.00133981123099823	down	Rgl1	protein_coding	1.26954792410273	1.77410071912592	1.7368047691329	0.8414805776938571	0.84634485127293	0.47320843711297705
ENSMUSG00000057637	-1.15237	7.91644542660285e-11	2.51504770632781e-09	down	Prdm2	protein_coding	132.29732737895202	116.136175944047	118.90270264016	66.1853243266751	61.6187726062347	37.4907259509529
ENSMUSG00000039041	-1.15065	8.41395606252176e-06	9.60753888818484e-05	down	Adrm1	protein_coding	0.8830024812036379	1.03341276778321	0.9680948401806809	0.38023284614411296	0.5626721356875811	0.35983810374582
ENSMUSG00000052942	-1.1469	0.00671112149002696	0.0281388683420951	down	Glis3	protein_coding	0.547475423592506	0.47997106639953	0.5049365736149639	0.28962862748135904	0.230589210092742	0.177748714310496
ENSMUSG00000025869	-1.14671	1.0251738621403099e-05	0.000114510708310009	down	Nop16	protein_coding	0.872686754620488	0.7565480477730959	0.70550814405947	0.35128266167201505	0.363008864824478	0.34293305058781803
ENSMUSG00000040711	-1.14623	0.0264422734970183	0.083474992837052	down	Sh3pxd2b	protein_coding	0.466155499348565	0.312518457971625	0.332687959272065	0.26247198008099	0.20383739755434396	0.0437223493875617
ENSMUSG00000025231	-1.14617	2.63372803899271e-22	3.4011092302100094e-20	down	Sufu	protein_coding	22.1516470854939	22.158162110300196	21.229396827909	10.5259580578919	10.4667119413768	8.651159985526691
ENSMUSG00000018819	-1.14451	9.1862431146499e-23	1.2491898780906498e-20	down	Lsp1	protein_coding	16.6785590131657	15.392107637193599	17.431848779119	8.06195255076159	7.280438109705019	7.05708581447419
ENSMUSG00000045333	-1.14345	1.2461161696585199e-26	2.2824270658541295e-24	down	Zfp423	protein_coding	41.827041792132896	42.982671093739796	43.1511216189493	18.4526244804242	18.9439852913957	20.4831968081159
ENSMUSG00000026837	-1.14299	0.030597721235467997	0.0935017187907136	down	Col5a1	protein_coding	0.0895647416399022	0.0630479887812058	0.0460230975191655	0.0194515823933681	0.0505730032386868	0.0207914586599125
ENSMUSG00000040025	-1.14209	5.72781356072957e-13	2.4714964763244198e-11	down	Ythdf2	protein_coding	6.0153822663035	5.12774349906761	4.791636970455991	2.54025099444364	2.53444862520385	2.1658141014372303
ENSMUSG00000020198	-1.14196	6.3720131214131105e-06	7.50509419484025e-05	down	Ap3d1	protein_coding	17.1709685614297	16.3852736136379	17.872116255033802	8.30217579052917	9.52192865960988	5.60744836645772
ENSMUSG00000029632	-1.14088	7.94517198726015e-09	1.81676225695949e-07	down	Ndufa4	protein_coding	23.9164027200314	25.7595315992867	25.454859511571804	12.7503229844732	14.176637553417198	7.17114375466297
ENSMUSG00000068749	-1.1408	4.9795803597403205e-09	1.18545712808142e-07	down	Psma5	protein_coding	8.33333542322055	7.98602042377854	6.69545653612833	3.64172220613796	4.307485169923529	2.52458140235842
ENSMUSG00000053898	-1.13955	0.000583269853987018	0.00369953847316854	down	Ech1	protein_coding	0.484269617113173	0.671715447006408	0.536300262214531	0.226666376240902	0.325733033012715	0.21849228696680398
ENSMUSG00000020277	-1.13788	7.180611722053499e-05	0.000627211583507836	down	Pfkl	protein_coding	4.82250993760814	4.74421031118041	4.686766528038571	2.5272961629937996	2.9060162696439398	1.07966821975061
ENSMUSG00000027011	-1.13668	0.0258232786445392	0.081996789610734	down	Ube2e3	protein_coding	0.7629216431787421	1.1674983180095801	0.7244022606371999	0.396216583311805	0.5448676953701199	0.280005967559972
ENSMUSG00000028284	-1.13466	0.0243879717970994	0.0784804757543804	down	Map3k7	protein_coding	0.0870710322863046	0.18212650268049502	0.205811810189155	0.1058960058887	0.0858151377732313	0.0264600939505106
ENSMUSG00000005299	-1.13456	2.45168283946299e-17	1.8968839210500297e-15	down	Letm1	protein_coding	20.483058174524697	18.3531110289684	18.8446359428235	9.09548696419616	9.73753365246263	7.47530561145751
ENSMUSG00000029810	-1.13452	1.39773372711035e-17	1.1150809067391502e-15	down	Tmem176b	protein_coding	5.14166184249187	5.03068131200649	5.2647539677969295	2.15904589719492	2.1959640929265998	2.6619137412269303
ENSMUSG00000047045	-1.13334	0.000270973058879108	0.00193014539955555	down	Tmem164	protein_coding	2.12484140382932	1.9468566859032101	2.4870048906504802	1.35877561538225	0.9937722038739321	0.657677733412986
ENSMUSG00000032353	-1.13302	3.0443953061659994e-08	6.20987451655451e-07	down	Tmed3	protein_coding	4.57915975468143	4.20685056599166	4.21832127564101	2.36412939425131	2.33210646541282	1.24545215560405
ENSMUSG00000077450	-1.13257	6.721072058929401e-12	2.57784708243125e-10	down	Rab11b	protein_coding	59.62394100528461	60.817494689926995	68.46824691342479	24.4154812994259	24.2640455039257	37.4115880539671
ENSMUSG00000029581	-1.13156	0.0499772090173886	0.135560385295221	down	Fscn1	protein_coding	0.37076792590445706	0.6083399953491939	0.25068441375545103	0.148331866137724	0.200339937626292	0.21414458480370302
ENSMUSG00000056342	-1.13102	0.0286164107434922	0.0888539306081447	down	Usp34	protein_coding	0.14292088013851997	0.312812863948606	0.22680093021803602	0.12780936004844098	0.0776798266555484	0.10645184856140301
ENSMUSG00000018474	-1.13101	0.000616056621296789	0.0038800759130797704	down	Chd3	protein_coding	0.533571285850474	0.634944357357783	0.5826263896267759	0.31867133772078005	0.292152869041312	0.195177493006803
ENSMUSG00000041417	-1.13098	0.00011680434396476799	0.000953884428647675	down	Pik3r1	protein_coding	6.6043887707314095	6.370456110337139	8.36877851037094	4.0005252136413505	4.01285554133779	1.78249508603154
ENSMUSG00000033684	-1.13072	2.24173667030663e-23	3.27147749853691e-21	down	Qsox1	protein_coding	115.40763180171699	93.2272090201634	100.043547312273	45.918138817129496	44.7491962750055	50.2950958747609
ENSMUSG00000062397	-1.12864	0.0495509561348877	0.13468476748656	down	Zfp706	protein_coding	0.7069398739974742	1.7772912655414	1.2865566963367299	0.5117750189952299	0.6652929095873729	0.547027431261485
ENSMUSG00000039087	-1.12802	5.24622203442246e-08	1.02025661449494e-06	down	Rreb1	protein_coding	12.035785754022601	11.9696005245224	10.7752000877352	5.869754202833071	6.53360525955774	3.5739487924999
ENSMUSG00000067780	-1.12802	0.0040263047544997705	0.0185238582754665	down	Pi15	protein_coding	0.81165468631415	0.983650169587718	0.8822657285450491	0.38418771972956395	0.512786889383432	0.333791660659995
ENSMUSG00000022665	-1.12732	0.00113581483347049	0.00650457198295848	down	Ccdc80	protein_coding	0.334607804551778	0.43158502388237896	0.467226013952156	0.197472264941113	0.20163270507630804	0.165789562952965
ENSMUSG00000028926	-1.12622	2.8601971136187895e-11	9.8165464989402e-10	down	Cdk14	protein_coding	12.7454548559536	11.470887986640301	12.650963311487699	7.08938229668368	5.17752501651057	4.659638423628361
ENSMUSG00000034462	-1.12485	2.13709736910494e-05	0.000218580614105035	down	Pkd2	protein_coding	2.2783204595280697	1.80017853687341	2.09057402757136	1.1309791860521998	1.14723322957559	0.567809157841695
ENSMUSG00000035621	-1.12384	0.00959551618392128	0.0374678084623422	down	Midn	protein_coding	1.4779597273711003	1.31345095611728	1.0597029966506502	0.709145921643007	0.7057373753681999	0.377183498755479
ENSMUSG00000043962	-1.12285	2.23645798082242e-05	0.000227834397024759	down	Thrap3	protein_coding	3.58581472901919	2.57570387207793	2.90933859282578	1.2296269134208102	1.3286066469876798	1.59312346220479
ENSMUSG00000078974	-1.12267	1.53353075377361e-17	1.21263775463596e-15	down	Sec61g	protein_coding	22.5394793244845	18.8052795840196	21.8757756138065	10.055069083735699	10.433855781360698	8.56637660270697
ENSMUSG00000072704	-1.12223	9.788219376676001e-19	9.241098932461652e-17	down	Smim10l1	protein_coding	11.2428943997129	11.7984	11.2379392149975	5.31554373414543	4.96065	5.46508828848943
ENSMUSG00000025225	-1.12208	2.6936143607469898e-15	1.60100588660293e-13	down	Klf9	protein_coding	3.8546522536197103	3.86110401333534	3.9692308782359507	1.6364711842698798	1.8037418617818202	1.9178024298815601
ENSMUSG00000054280	-1.11629	3.86249901198135e-06	4.8859659806247495e-05	down	Prr14l	protein_coding	3.7600661083422704	3.42299643102718	3.6862828691036897	2.21343599592193	1.64568183804068	1.1860839146529198
ENSMUSG00000030603	-1.11582	6.87602589791791e-05	0.0006044302882841651	down	Psmc4	protein_coding	1.79410432360203	1.5933163035978601	1.15238201904089	0.7969946120051271	0.8252680662056708	0.49171353629527204
ENSMUSG00000070509	-1.11534	6.26528713572454e-06	7.39880947935891e-05	down	Rgma	protein_coding	7.20977266167629	7.48123079103387	5.13239350939306	3.0418627691529	3.4887722220046	2.67476848077104
ENSMUSG00000029686	-1.11527	0.000959218056134793	0.00565450381202612	down	Cul1	protein_coding	0.511247280605697	0.5432244239995	0.5824139590034321	0.24091888323180702	0.28719185376768996	0.22799659465988603
ENSMUSG00000025364	-1.11361	0.0387847162973974	0.112014012282684	down	Pa2g4	protein_coding	1.9368432719412199	2.0198767314911	1.65875405045508	1.32424243471445	0.957399166712686	0.36332656533325897
ENSMUSG00000001482	-1.11251	1.43806273975849e-13	6.68736429499092e-12	down	Def8	protein_coding	3.54222485896863	3.27695464088836	3.10745413471937	1.7088777442586003	1.58137708363522	1.3143466221187299
ENSMUSG00000027230	-1.11141	5.09679101468522e-16	3.38842217457777e-14	down	Creb3l1	protein_coding	27.330191974272598	21.4382315423025	20.1289720832311	11.2016816673626	9.95364974109835	10.7458478225946
ENSMUSG00000026843	-1.11104	9.46588821385252e-09	2.1133419581921998e-07	down	Fubp3	protein_coding	14.237993864802698	13.4150110137971	13.0062241823278	7.37659585694266	7.33096558262839	4.15708963110107
ENSMUSG00000036103	-1.1096	9.214818898240301e-20	9.61662786182636e-18	down	Colec12	protein_coding	8.58828951021572	7.65318531229508	8.21634045586052	4.00785972962713	3.78106945033803	3.5549642778363597
ENSMUSG00000038335	-1.10923	1.6978494158906102e-12	6.942231666340889e-11	down	Tsr1	protein_coding	13.1113345034718	13.128620345634198	15.5267996386601	6.326098968671781	5.30355183213306	7.690594372500781
ENSMUSG00000025810	-1.10804	9.83314705348287e-19	9.241098932461652e-17	down	Nrp1	protein_coding	6.4598791742879405	5.4115347085332095	5.90154123705627	2.97945243128102	2.7643364057950897	2.5088688153642402
ENSMUSG00000028991	-1.10737	0.00101882377080756	0.0059376255474012	down	Mtor	protein_coding	0.490616706992639	0.4414421245968329	0.530746930262886	0.23366590637216897	0.20324238901946398	0.239770972713015
ENSMUSG00000024975	-1.10544	0.0105044105281298	0.0402721420290326	down	Pdcd4	protein_coding	1.7718211579475	2.2450527428290497	2.41270666984635	1.42376878505575	1.23693755037652	0.358960211923182
ENSMUSG00000024759	-1.10453	0.0462525026318313	0.127649511414725	down	Atl3	protein_coding	0.704716792632702	1.1073139370609801	1.52769683184602	0.6695924334613299	0.6330553029049661	0.26026026371553
ENSMUSG00000013736	-1.10307	4.57193180318141e-10	1.2985154409352299e-08	down	Trnt1	protein_coding	10.1747406049242	10.1677036952021	10.032987351265099	5.496589808736251	5.30164472310594	3.37730127292612
ENSMUSG00000040548	-1.10274	0.00844092423277964	0.0339262404788165	down	Tex2	protein_coding	0.32746851084095097	0.19618501769612598	0.277467522803742	0.128619990239023	0.11444864289020401	0.129392634530449
ENSMUSG00000023367	-1.099	0.0446337382028695	0.124425469908605	down	Tmem176a	protein_coding	0.522134063506988	0.42005691047651394	0.7713627163799491	0.25514226395504297	0.32162681878383004	0.22037748332189802
ENSMUSG00000001435	-1.09864	5.5330298654723595e-18	4.684805947416459e-16	down	Col18a1	protein_coding	40.6287479448874	37.901266340813606	39.6643340488147	21.3045865854716	18.3173580831483	15.5933561908322
ENSMUSG00000026020	-1.09855	0.0222733480313886	0.0731557392318797	down	Nop58	protein_coding	1.26906489763591	0.952898657381183	0.782535133437282	0.4593571079965121	0.8164684434756542	0.14283602513101598
ENSMUSG00000026883	-1.09827	9.06963019743765e-06	0.000102454287000633	down	Dab2ip	protein_coding	8.992394637986868	10.0543637770696	12.995908846200098	4.75391435939419	6.377346979633971	3.8453660083502696
ENSMUSG00000018770	-1.098	0.0255323431645073	0.0813030973572655	down	Atp5g3	protein_coding	0.42960069699733705	0.9910984174960921	1.10375770700607	0.466501281692371	0.415102181993745	0.29864777216613003
ENSMUSG00000029405	-1.09791	1.999187010668e-05	0.000206356566081027	down	G3bp2	protein_coding	8.91006132601181	8.667712787332691	6.419354691249139	4.579302611419419	4.66872417551271	1.99751024488848
ENSMUSG00000026254	-1.09699	5.00474987940904e-08	9.764702210368722e-07	down	Eif4e2	protein_coding	2.1773418426982	2.54788617830017	2.0647560095259396	1.22946968905841	1.14612507759238	0.8153966882910221
ENSMUSG00000049807	-1.09681	3.673843369531379e-13	1.63231407136357e-11	down	Arhgap23	protein_coding	4.1976019802518705	3.9298382203806503	4.59067619493441	2.2185711749557004	1.99835700520318	1.73719177749417
ENSMUSG00000029036	-1.09652	1.23899732179126e-08	2.7088918302257106e-07	down	Atad3a	protein_coding	19.3342497487649	19.7539548273633	19.6735577290038	10.9599554110893	10.7152951587522	5.821132496353151
ENSMUSG00000036167	-1.09599	2.2180216248813602e-09	5.599646718230719e-08	down	Pphln1	protein_coding	4.47372621738434	3.45352865720274	2.75469	1.84982134591968	1.58684644358581	1.5712268028891299
ENSMUSG00000034152	-1.09568	1.8606914697140398e-19	1.8976938568958498e-17	down	Exoc3	protein_coding	20.4427044555995	18.6796929904107	17.9837171185203	9.4429327693805	9.191106958293949	8.122844871906741
ENSMUSG00000028494	-1.09463	1.6181747522412698e-07	2.82826064291438e-06	down	Plin2	protein_coding	26.738404062899498	27.2047371751953	26.322285156420303	15.5409811258902	14.298766879072199	7.83796891398996
ENSMUSG00000037003	-1.09184	0.00477590326318527	0.0212828856936881	down	Tns2	protein_coding	0.7828459020200009	0.455776035517034	0.4499045479743449	0.313190503902487	0.29610088078511404	0.19129365218962
ENSMUSG00000035161	-1.09158	0.0147693637587581	0.0529006832775076	down	Ints6	protein_coding	0.36379860398896	0.444240381725539	0.45065639380986294	0.211632381898393	0.240101282389877	0.142580960800424
ENSMUSG00000032300	-1.09098	1.7670883816276897e-11	6.243944183113599e-10	down	1700017B05Rik	protein_coding	12.266263238813698	11.7809617561749	11.688762654808302	5.97652332617706	6.65548688999949	4.16678483884399
ENSMUSG00000010376	-1.08829	4.59028567733641e-10	1.30166868733315e-08	down	Nedd8	protein_coding	4.52428180870195	4.90052855985706	4.33186923874559	2.52532003476845	2.25729433721542	1.7132561360016598
ENSMUSG00000015176	-1.08625	0.00466553569616417	0.0208791737088374	down	Nolc1	protein_coding	0.29265663214006105	0.309395319826435	0.34703640862722196	0.138525762324134	0.16178268389267	0.145692363002977
ENSMUSG00000042726	-1.0861	4.4245468148151095e-10	1.2586468355931999e-08	down	Trafd1	protein_coding	170.058555014133	167.810979155034	173.63850553868198	91.264363316486	95.05556443724258	54.6631755896196
ENSMUSG00000037608	-1.08513	0.0416231098643993	0.11814656392085901	down	Bclaf1	protein_coding	0.19204575729426504	0.15801221503863	0.257922154775845	0.0853124491192774	0.0716953519383089	0.125269731170917
ENSMUSG00000064363	-1.08406	0.0415103096606824	0.117897161140704	down	mt-Nd4	protein_coding	0.100354150001188	0.10550586726154	0.123058247758752	0.0643937729994915	0.0655631285861518	0.0269541650745933
ENSMUSG00000052738	-1.0838	1.5694090370541701e-06	2.1825066168058102e-05	down	Suclg1	protein_coding	5.337091595677481	5.86209137003758	6.71981918906822	3.28028612142931	3.4877164211133396	1.70271122402477
ENSMUSG00000022010	-1.08324	4.78410321205322e-17	3.6234030656690005e-15	down	Tsc22d1	protein_coding	35.595057869437206	36.681202355527894	40.930251288798104	17.9026891542806	19.9836500089284	15.5636667774065
ENSMUSG00000020262	-1.08237	2.07855878535963e-10	6.17717387370948e-09	down	Adarb1	protein_coding	10.0605303880761	10.593551808229	10.0480847204938	5.8708808875708405	5.111827475639941	3.54442705691219
ENSMUSG00000020238	-1.07807	1.87195258764356e-12	7.61939885446754e-11	down	Ncln	protein_coding	37.923212796432296	40.5940216001251	43.1945241725107	21.6222878582759	21.2787229486016	14.802940686058701
ENSMUSG00000049940	-1.07688	3.48427738733032e-07	5.63448460383597e-06	down	Pgrmc2	protein_coding	1.4785608127780199	1.69737	1.04696213192542	0.7157324162712709	0.731543352527927	0.563907089676621
ENSMUSG00000025616	-1.07652	1.33278775119938e-05	0.00014516711246376798	down	Usp16	protein_coding	1.02549097738153	0.9630143884176491	1.1430197082536202	0.564975857527726	0.5573710523096359	0.36917825833256995
ENSMUSG00000075701	-1.07505	0.00177474852608748	0.00943501442263308	down	Selenos	protein_coding	1.92887272349702	1.67521522572079	2.25262895740814	0.888598409350874	1.2601664245620001	0.641428380773532
ENSMUSG00000031353	-1.07485	4.0355277489836103e-11	1.3514500577286501e-09	down	Rbbp7	protein_coding	1.7192399981487398	1.41925526174264	1.57678008544256	0.6919657291660799	0.7639741771065991	0.779793107703047
ENSMUSG00000020706	-1.07353	4.90804712671237e-08	9.589642437286908e-07	down	Ftsj3	protein_coding	4.34141950295312	4.989532084221031	4.1526659418117005	2.30614218661038	2.3539573040207995	1.7768590698217
ENSMUSG00000041308	-1.07335	1.2611129835752501e-08	2.7505441136301e-07	down	Sntb2	protein_coding	7.099311348732719	7.81323068933467	8.51412902769771	4.33974218727175	3.84809792200654	2.97545729940844
ENSMUSG00000032575	-1.07329	4.1073632170049204e-07	6.51875948233761e-06	down	Manf	protein_coding	3.83094144996478	5.1978053346613295	3.87979478407718	2.31111136585423	1.8728594964999101	1.96769027167189
ENSMUSG00000056427	-1.07281	1.2328010094196998e-14	6.85101489754911e-13	down	Slit3	protein_coding	43.7442185181047	40.65292478357021	45.403108068269994	21.622512858994998	23.652249416206697	16.4500360932404
ENSMUSG00000022957	-1.07261	8.33231043719823e-09	1.89055122421445e-07	down	Itsn1	protein_coding	3.15086587522641	3.7111566884130496	3.97839351296178	1.95682235149667	1.8057334674651102	1.4027587095176002
ENSMUSG00000005374	-1.07117	1.52610977980965e-07	2.68828955324664e-06	down	Tbl2	protein_coding	10.9429049098302	10.6890816330791	10.7050764535701	6.02048009088639	6.17491985239443	3.2240935028028397
ENSMUSG00000007850	-1.06986	9.61776131241936e-18	7.883050938718151e-16	down	Hnrnph1	protein_coding	9.917	9.314010134040618	8.402500517680219	4.90834845103463	4.055926905605911	4.21119606419054
ENSMUSG00000022032	-1.06875	0.0101270398012393	0.0391177887738855	down	Scara5	protein_coding	2.6446576776936603	2.3095955191091497	3.2186010270942096	0.906890763474157	1.3575581686430502	1.5862251103897398
ENSMUSG00000043079	-1.06829	1.1574118166961401e-07	2.08799418187896e-06	down	Synpo	protein_coding	1.93516109640605	1.50565687955726	2.00702173127138	0.983215387515356	0.941716213619815	0.679396754752253
ENSMUSG00000020211	-1.06813	0.0006562386744406969	0.00408969912475335	down	Sf3a2	protein_coding	0.9538303900284019	1.3125837464688401	1.48328350300302	0.5633079202135	0.670007839787283	0.5509042141321059
ENSMUSG00000048578	-1.0676	5.07269787594631e-07	7.85633536438622e-06	down	Mlec	protein_coding	2.20082893076769	1.80494705640109	2.3606211236729	0.881699353377652	0.9761758299453158	1.16338635045641
ENSMUSG00000030022	-1.06638	0.00425770853755799	0.0193931478586286	down	Adamts9	protein_coding	0.7389940315159079	0.619292477248282	0.751557245723886	0.38451686557030296	0.28450583392831796	0.33790002911317996
ENSMUSG00000073489	-1.06622	2.07994814545182e-05	0.000213832011516954	down	Ifi204	protein_coding	9.478780133093359	12.5544725791765	15.7406708873194	5.27200424915083	5.61726179170301	7.025646293610669
ENSMUSG00000020483	-1.06496	0.0125379253049689	0.0465183462637849	down	Dynll2	protein_coding	0.433395635547751	0.27671971079402	0.22977147285350502	0.21663560978741198	0.134188890687335	0.104527767998014
ENSMUSG00000031834	-1.06483	0.008070563486658371	0.032716037620939	down	Pik3r2	protein_coding	0.40486052487966095	0.552544319977075	0.445797286099594	0.24075307532868803	0.306786902764583	0.130194103016873
ENSMUSG00000053477	-1.0648	0.000299865503622614	0.00210480844182327	down	Tcf4	protein_coding	2.6342562223348396	2.01045815071424	1.9035282102934399	1.27702047403564	1.08660446018593	0.7941730969081321
ENSMUSG00000061410	-1.06346	0.000126112977427569	0.0010129283337361199	down	Zcchc14	protein_coding	7.85001243514317	8.713067098429201	7.69927622954126	4.3152006725192305	5.31703359227257	2.03469917799132
ENSMUSG00000001506	-1.0622	1.1180863892939902e-07	2.0272374432148603e-06	down	Col1a1	protein_coding	20.5904941320871	19.583034499461302	19.2246703459955	11.121102893708198	11.398514719269599	5.964167465400339
ENSMUSG00000061887	-1.06189	0.0019044769049456898	0.009986958937708209	down	Ssbp3	protein_coding	1.3255122637452599	1.13302318178264	1.56089599187912	0.7676625284928459	0.6804132029870861	0.484865223163588
ENSMUSG00000027204	-1.05813	0.0009560525752514439	0.00563769504788549	down	Fbn1	protein_coding	2.14776316993898	2.2268165541304903	2.08535535837921	1.48251261260349	1.21359563820746	0.421631571359993
ENSMUSG00000029726	-1.05722	2.59332474137208e-15	1.54651757832654e-13	down	Mepce	protein_coding	16.072909323861403	14.620038195799598	14.7465335285375	8.0990429463567	7.6361015995715	6.131854569726861
ENSMUSG00000014504	-1.05614	8.86962708787373e-12	3.34474382830532e-10	down	Srp19	protein_coding	14.6630456089595	14.2336444160097	17.6553755783564	7.952349326155879	8.3107194822997	6.14032898855495
ENSMUSG00000029629	-1.05563	1.15414068834523e-11	4.2708524519971406e-10	down	Phf14	protein_coding	10.4149010603506	9.60246612714308	9.36280763207789	4.427447318601129	4.29430016075288	5.385553692347491
ENSMUSG00000024212	-1.05401	0.00868040510715506	0.0346488339618742	down	Mllt1	protein_coding	0.477668342473125	0.30484085799030397	0.46022107105729	0.13964938110556	0.25462782333132106	0.20160980586044602
ENSMUSG00000000787	-1.05332	7.471733303435e-18	6.18053515191974e-16	down	Ddx3x	protein_coding	136.534547021803	138.829098715926	152.032109757396	73.8716297175115	73.70794802823191	58.42217034681621
ENSMUSG00000054611	-1.05065	6.9652898335884e-05	0.000611079924305532	down	Kdm2a	protein_coding	1.68755899902154	1.90546160975712	1.31848432264854	0.953763559818947	0.911851972578078	0.524829927605318
ENSMUSG00000071337	-1.05038	0.0175596964018598	0.0606964279632935	down	Tia1	protein_coding	0.670155323137557	0.6289967014731059	1.1478707366697	0.31534462519129	0.458673015091773	0.395994085461908
ENSMUSG00000055980	-1.05013	5.13411665516514e-06	6.1933732500144e-05	down	Irs1	protein_coding	3.30372711878088	2.8178763708123897	2.33312966806575	1.2396600355918002	1.2785634203953702	1.56231918725967
ENSMUSG00000001569	-1.04917	2.72762763822266e-20	3.0987921586137197e-18	down	Nom1	protein_coding	36.9134167642664	36.809118038116004	37.767877819980995	18.7227542327744	19.5234288797548	15.6528072970981
ENSMUSG00000022437	-1.04809	2.1316366856974203e-14	1.12537877965496e-12	down	Samm50	protein_coding	18.2285160978932	15.882015356141801	16.1900668378204	8.872375214525519	8.66326757055167	6.825159152241651
ENSMUSG00000022800	-1.04753	0.00858396744397818	0.0343548091521787	down	Fyttd1	protein_coding	1.3306786940058999	1.81853048430945	1.1834533313691398	0.852166183806537	0.595492773186749	0.662447735797943
ENSMUSG00000034566	-1.04728	2.39829159833092e-14	1.2514341334313898e-12	down	Atp5h	protein_coding	17.4896650109407	16.2412442147948	13.2552306259884	8.49658324120429	6.9492526602583	7.30669175602845
ENSMUSG00000005936	-1.04699	0.0345680246068301	0.102442800345485	down	Kctd20	protein_coding	1.4602515642302298	1.7621588116731999	1.31312024237445	1.0042639898159	0.899493249057471	0.328709003794122
ENSMUSG00000030079	-1.04671	0.000338223033219081	0.0023332449831985	down	Ruvbl1	protein_coding	7.83714346135763	11.0763210666104	12.2446778204671	5.63520891071804	5.54517467054428	3.93363392914686
ENSMUSG00000022858	-1.04543	4.13722215826668e-16	2.80238255625988e-14	down	Tra2b	protein_coding	8.72612615753452	8.6241321085137	8.65266243838754	4.06488030380656	4.52428912280736	4.01594257205232
ENSMUSG00000037111	-1.04436	0.0080544227743379	0.032672743231495	down	Setd7	protein_coding	1.5060479842553702	1.70383467089705	1.45103820945948	0.81770504547121	0.8890488643331259	0.572092837752572
ENSMUSG00000025047	-1.04371	0.000629033731778588	0.00395265079490359	down	Pdcd11	protein_coding	2.31326127664234	1.5730041098521599	1.69810841972135	1.1244007090065802	0.8594843301279259	0.743893164307971
ENSMUSG00000026822	-1.04306	0.0223203524928916	0.0732584251686605	down	Lcn2	protein_coding	3.3421498124699998	2.3880433189590096	2.48567173337862	1.52809432673301	1.5350064891250301	0.9651634269567192
ENSMUSG00000051323	-1.04235	0.0301375122249307	0.0923469348647159	down	Pcdh19	protein_coding	0.39410393012650696	0.688346683777439	0.666156008785543	0.270287695148721	0.27683404265183603	0.297660545966289
ENSMUSG00000035011	-1.04134	0.0216758502119968	0.0716013086686312	down	Zbtb7a	protein_coding	0.978602358328381	0.683407728258885	0.8380960138479191	0.324701508594681	0.474429468011956	0.4130393704880279
ENSMUSG00000005732	-1.0411	3.2978391889148896e-22	4.19831301000158e-20	down	Ranbp1	protein_coding	63.14001675286939	58.6145876085353	66.7658193386683	28.781291970538398	30.9356624904618	31.8402462915592
ENSMUSG00000057672	-1.03968	5.423128171588389e-15	3.1200368807696003e-13	down	Pkn1	protein_coding	16.7751911471977	18.2850184912348	20.2456883089855	9.04540741074298	9.3572695455275	8.49248412417766
ENSMUSG00000024735	-1.03932	0.00035773251419908	0.00244434664250989	down	Prpf19	protein_coding	42.4725048380545	37.7223353487589	23.6277910772287	11.825816381156	12.919719208684402	25.638326108295196
ENSMUSG00000063888	-1.03895	8.11567875158477e-10	2.2240676884114e-08	down	Rpl7l1	protein_coding	8.76665673415748	9.00650671196764	9.689190624455211	5.1198886879342504	5.02755262411103	3.23570787804143
ENSMUSG00000028370	-1.03886	0.0040044769270805	0.0184355888281854	down	Pappa	protein_coding	1.13685444849238	0.922622329445523	0.845517743411631	0.454817501973734	0.49142837530089	0.47141481729605494
ENSMUSG00000028953	-1.03838	1.36472421290477e-09	3.56058134035474e-08	down	Abcf2	protein_coding	17.0486156929591	15.8750805468249	13.501488084858199	9.102485552249949	7.79035795177011	5.75897134428935
ENSMUSG00000028792	-1.03775	0.0381419284875829	0.110605430751553	down	Ak2	protein_coding	0.46773047965511894	0.5277226885384799	0.1758619308227	0.198207307295648	0.24595184645544196	0.134820222132419
ENSMUSG00000015846	-1.0373	7.10402840465021e-17	5.20478815769271e-15	down	Rxra	protein_coding	15.518751408515401	17.2598664345516	18.0664970133334	8.91832386330543	8.5237782503219	7.34509801012766
ENSMUSG00000031068	-1.03602	0.00470042417657082	0.0210038869727275	down	Glrx3	protein_coding	0.6760963612772309	1.0067742515804199	0.9854532875753571	0.522389985883766	0.547278124806879	0.241458847588615
ENSMUSG00000019849	-1.03518	1.4549362256976101e-08	3.14273228053817e-07	down	Prep	protein_coding	37.3702010430881	40.3039263969425	43.125776879236895	22.144585382938498	23.4884266871282	13.358739250378198
ENSMUSG00000024548	-1.03469	0.0219726612586674	0.0723686733198312	down	Setbp1	protein_coding	1.80725758110645	1.2582163723547501	1.96448249896052	1.00640620981072	0.9990649445348841	0.46940950789954605
ENSMUSG00000032171	-1.03334	0.0020743874617784102	0.0106721854224484	down	Pin1	protein_coding	2.03539046542099	1.9080710107582701	2.7476802350552796	1.0489181962596201	1.34585508098234	0.873639308883237
ENSMUSG00000037234	-1.0333	0.000138317676106344	0.00109626020017783	down	Hook3	protein_coding	19.8654329333573	18.293708562109497	18.3512975781202	10.058749396003599	12.2597266571681	5.464132389264929
ENSMUSG00000002102	-1.02787	3.7015664434101296e-05	0.000350993754142694	down	Psmc3	protein_coding	4.7057435907415	3.86910581367994	3.80198072843054	2.1853847681183	2.40036454902702	1.5239690877832202
ENSMUSG00000057738	-1.02507	3.4513445068585298e-18	3.0518046255226896e-16	down	Sptan1	protein_coding	180.634047943045	170.56780034104798	160.886319091504	75.5254025759857	80.1755871245035	95.897305101401
ENSMUSG00000034832	-1.02328	0.004065358389458221	0.0186632181817839	down	Tet3	protein_coding	0.29501621998502897	0.480332127883782	0.451175371045575	0.23645372578671	0.20912867185089498	0.160094184285825
ENSMUSG00000025016	-1.02121	0.0418039894261687	0.11848754306011802	down	Tm9sf3	protein_coding	0.105225354199114	0.120934012594929	0.135175869687236	0.0652935394505586	0.0668749440302842	0.0465274203675585
ENSMUSG00000000826	-1.02098	1.11320066614802e-08	2.44876862222511e-07	down	Dnajc5	protein_coding	8.451645560623831	7.784447515705709	8.31661789417282	4.546854994155741	4.60013868362587	2.98678952396066
ENSMUSG00000060032	-1.01946	5.7213284427730007e-11	1.8604682164452102e-09	down	H2afj	protein_coding	2.7300449532562596	2.6794065884702998	3.1192987255476496	1.55353422437702	1.3070649691866698	1.3461638660857
ENSMUSG00000078619	-1.01907	0.0178046020508905	0.0613892829069314	down	Smarcd2	protein_coding	0.6920936999913501	0.521990115358207	1.0669029552443199	0.4885017418034311	0.390792808534646	0.248295594396216
ENSMUSG00000063870	-1.0177	0.0018229043626369398	0.00964656052751567	down	Chd4	protein_coding	5.37090885361361	4.36053800734767	4.24106436031287	3.2639160759600196	2.37759632044669	1.33102572864392
ENSMUSG00000031451	-1.01731	0.00087835007104327	0.00525371002173498	down	Gas6	protein_coding	0.96208513433166	1.1265375946839098	1.40523032244243	0.7584978911555099	0.527684367821177	0.445005955501099
ENSMUSG00000100801	-1.01681	0.0307956264853522	0.0939625183430344	down	Gm15459	processed_pseudogene	0.5925086546753211	0.6179098030922641	0.6765827984882729	0.333615971548301	0.20276473358110997	0.389014166211698
ENSMUSG00000029538	-1.01615	6.54010465526496e-05	0.000579441651342577	down	Srsf9	protein_coding	3.27481287762669	3.97125293608738	3.50577483729579	1.9349384949912398	2.3237768048835696	1.08408041079379
ENSMUSG00000018666	-1.01455	3.0037406292548805e-14	1.53610097706909e-12	down	Cbx1	protein_coding	33.3392909000648	34.314084720812	34.7177200365838	14.451620203387401	16.2663675462106	19.8969671842095
ENSMUSG00000001175	-1.01423	2.64643749397293e-13	1.2056739344369e-11	down	Calm1	protein_coding	21.2710519171285	18.7591590918907	20.730223814502	10.649225975637599	11.193927175476999	8.2678612601893
ENSMUSG00000037926	-1.01323	8.26596713442189e-09	1.8781532919351002e-07	down	Ssh2	protein_coding	89.17443889811899	83.8644674917641	85.9945945383732	51.946997433098204	46.063518933684996	30.557516579250102
ENSMUSG00000016319	-1.01312	4.75795278942239e-06	5.8376796015127794e-05	down	Slc25a5	protein_coding	1.29838349582774	1.07309504812211	1.4991247825108103	0.5993537075643729	0.8094989129176429	0.5102923541847539
ENSMUSG00000021244	-1.01279	0.00868054631345673	0.0346488339618742	down	Ylpm1	protein_coding	0.3040462075796	0.23831021989115	0.20103769605919	0.13594917404035303	0.165254066985658	0.0717132602152199
ENSMUSG00000026864	-1.01253	0.0143208148128149	0.0516908557993217	down	Hspa5	protein_coding	0.6857869637928571	0.632174224033615	0.929927513495145	0.393032251709657	0.449814590318834	0.27336998798196105
ENSMUSG00000026473	-1.01188	0.00145622420901169	0.00801325093554871	down	Glul	protein_coding	1.82043275614055	1.57250111180312	1.6939760375710202	1.2291634601451	0.89852524618582	0.413727626052266
ENSMUSG00000034751	-1.01148	9.295311468164501e-11	2.91188203932902e-09	down	Mast4	protein_coding	6.21224545741148	6.23276248574397	6.561293799577889	2.6640641921902497	3.29934482067141	3.43949148515485
ENSMUSG00000030172	-1.01074	0.00247588529901241	0.0123484693296118	down	Erc1	protein_coding	1.43902558911189	1.33330185155796	1.49551158834681	0.7725365762928	0.9793760950816709	0.38216572057276205
ENSMUSG00000028760	-1.00993	0.00898087073368073	0.0355629008757046	down	Eif4g3	protein_coding	1.6317956800281497	1.7503730677332	1.67700571314618	1.0041100403029002	1.14476768921983	0.39028210420143106
ENSMUSG00000020719	-1.00935	0.000186242178188526	0.00140997347046986	down	Ddx5	protein_coding	5.84862827465505	5.0115516409578	6.01066858474314	3.16226708058958	3.8403440627229304	1.3988362499433602
ENSMUSG00000014859	-1.00832	0.0010247768758737301	0.00596457358039344	down	E2f4	protein_coding	5.631526991074701	3.67816413099765	5.44447580187655	2.58479530643044	2.86097887299523	1.91132363618061
ENSMUSG00000033732	-1.00828	0.006388190262164571	0.0269934122424327	down	Sf3b3	protein_coding	0.545065872272548	0.75368141939889	0.637690454247514	0.359358353548293	0.43967585616232896	0.17254224571550802
ENSMUSG00000020612	-1.00766	0.0127023056651132	0.0470019350007797	down	Prkar1a	protein_coding	0.477522332533769	0.493187067143786	0.878712104360072	0.392408005235113	0.25174713793081305	0.272362404520152
ENSMUSG00000040385	-1.00743	2.32348784664548e-14	1.21949142828323e-12	down	Ppp1ca	protein_coding	6.10906719184268	5.54530864873799	5.911828619678861	3.26764205701175	2.9547950849142794	2.52739961358545
ENSMUSG00000056076	-1.00692	0.00933658984589281	0.0367123302812215	down	Eif3b	protein_coding	1.5614355108499198	1.02405573676454	1.15555566344352	0.552898413054147	0.993184785602234	0.32951808003036104
ENSMUSG00000033066	-1.0068	0.00109137007134722	0.00628491908267008	down	Gas7	protein_coding	1.7098534387481101	1.35362657490488	1.3085726398034598	0.65182773624705	0.9524017534798449	0.583485162660199
ENSMUSG00000002052	-1.00674	2.0438373483352897e-11	7.15143867497435e-10	down	Supt6	protein_coding	21.144044825108303	23.8362101651649	28.762646815391502	11.8822764420035	12.8930669125635	11.880094537817
ENSMUSG00000031503	-1.00517	0.037188427789765	0.10854183395549301	down	Col4a2	protein_coding	0.788687571845347	1.2746636451959799	1.8454229535689801	0.887018806490037	0.809699693609971	0.26155006894402805
ENSMUSG00000039630	-1.00483	0.00018553214013709298	0.00140637749808312	down	Hnrnpu	protein_coding	2.7991446306919103	2.13762338275128	1.8925637352529299	1.2112601560113	0.9723109782730559	1.2258518206388702
ENSMUSG00000024913	-1.0048	0.004470833777400021	0.0201941284107525	down	Lrp5	protein_coding	0.531487023015121	0.859354709011965	0.830028404339617	0.36212652013725	0.502851007505188	0.246317749587913
ENSMUSG00000028452	-1.0045	1.82402545202896e-10	5.484297632147361e-09	down	Vcp	protein_coding	43.2969092867371	45.1344269987485	46.69497135227179	24.2650188987947	26.489171567811198	16.629513314872
ENSMUSG00000024073	-1.00379	0.0269557643063298	0.0848294370934105	down	Birc6	protein_coding	0.512745488690765	0.4246362657589629	0.174358938547163	0.270205844904565	0.13160149846199698	0.159128559626108
ENSMUSG00000070047	-1.00378	0.000119837115505914	0.000974219304044905	down	Fat1	protein_coding	1.52358812335666	1.5488124090873798	1.6381333519265802	0.791261967737083	0.83309553902835	0.726939524648454
ENSMUSG00000025130	-1.00259	1.2082708216870198e-10	3.70742927338154e-09	down	P4hb	protein_coding	24.368708134754602	24.7664852522372	28.122537965956003	13.543718036433999	15.096520722481001	9.944905007526788
ENSMUSG00000005610	-1.00076	0.000682290020635823	0.0042202294522443295	down	Eif4g2	protein_coding	1.09791404003387	1.0883172410746702	1.20892769074787	0.57907801876371	0.531377567483979	0.582556648521469
ENSMUSG00000020886	1.01386	0.0475306358889541	0.130562582590716	up	Dlg4	protein_coding	1.2542907092753701	1.3454360147501498	0.8593611365873441	1.45282997929691	2.1461789586756796	3.38815579134657
ENSMUSG00000024158	1.04539	0.00323366514997662	0.0154784771845548	up	Hagh	protein_coding	3.09304604766447	3.93207179050353	3.74851537443698	6.21046982035384	3.95433473135995	11.9710426299726
ENSMUSG00000060594	1.16413	0.0347404048534523	0.10281785113264098	up	Layn	protein_coding	0.0553697759983197	0.102082270514625	0.142259585285831	0.19039826260551798	0.18000894840350098	0.28822949976487106
ENSMUSG00000003541	1.00034167309743	7.515432685031519e-08	1.40963444823736e-06	up	Ier3	protein_coding	2.26629092309937	2.58624501503853	2.4185196836337	4.1041617884588995	4.07714129035153	6.3449153411476304
ENSMUSG00000081137	1.0007643006547902	0.00171262279492735	0.00916018449611022	up	BC022960	transcribed_processed_pseudogene	1.4374370372880398	1.23398289056207	0.900769651929788	2.09389802632553	2.55553774879104	2.54518065156171
ENSMUSG00000018925	1.00253569223965	0.025267162531892998	0.0807451606636068	up	Heatr9	protein_coding	2.33437437559583	3.6679774165144803	3.93594114315883	8.87209974336263	3.2952789427999503	7.6358502372252905
ENSMUSG00000021756	1.00330147814104	2.317391544129e-06	3.09272700499e-05	up	Il6st	protein_coding	9.18689270395776	9.39002218627708	8.899701018018119	14.636920313934699	17.3171257052713	23.0108452518257
ENSMUSG00000062997	1.00340860123647	0.000994917660915655	0.00582667928660228	up	Rpl35	protein_coding	2.8721439429783797	1.6817950184376897	1.35442787831701	4.69800998740033	3.47121118533632	3.77484748492417
ENSMUSG00000037487	1.00392315331139	1.72773827676755e-19	1.7721658324558604e-17	up	Ubr5	protein_coding	23.5110484779415	24.506751615300605	24.282472007711895	45.6039466765948	45.25443496933661	54.093309713424
ENSMUSG00000031555	1.00477586459416	0.0408256794261298	0.11646868177034801	up	Adam9	protein_coding	0.759660813753218	0.700272841010494	1.1385321272866202	1.30611056754588	1.68978248407369	2.13753708116968
ENSMUSG00000017404	1.0054297398194598	6.112683462284181e-10	1.7064178561119898e-08	up	Rpl19	protein_coding	9.26138952477855	9.80140369825865	7.6811147438284895	20.0363146231009	19.675530196698602	14.069850548035399
ENSMUSG00000017009	1.00592256726342	2.8228534631412202e-08	5.77109563364292e-07	up	Sdc4	protein_coding	1.15694341795147	1.49503502439228	1.3004658397633702	2.1168977866897802	2.77937377091315	3.0324169250248905
ENSMUSG00000020914	1.0060787676068002	0.00202194772634754	0.0104714257610901	up	Top2a	protein_coding	1.5300616597008798	1.33662108913627	1.31037756758249	1.64470373173509	2.14203461310031	4.57926780144238
ENSMUSG00000040463	1.0075689854693701	2.60882087103415e-10	7.6392063026204e-09	up	Mybbp1a	protein_coding	4.64248650998553	4.70267850374247	4.61004133583453	8.15431911503397	7.85548490757175	12.0370759892978
ENSMUSG00000030738	1.0083659448734499	3.29498891750553e-12	1.3114202010914498e-10	up	Eif3c	protein_coding	5.388429852166751	5.13473942316432	4.919515448963691	9.402511594135289	9.05761519271075	12.596847154649
ENSMUSG00000049076	1.0086168420976198	0.010017186888713002	0.0387518328992237	up	Acap2	protein_coding	5.39775603127805	5.98964870353887	4.06483527646588	9.297387865849402	6.8791809280076395	14.926364626191098
ENSMUSG00000033004	1.00872124730076	9.0216969234052e-09	2.02424324718904e-07	up	Mycbp2	protein_coding	34.0167817955479	33.5952445665352	33.404980845264696	54.6603865851005	57.332204968922504	91.19433356540209
ENSMUSG00000067274	1.0094319041802	1.07137733673007e-06	1.55341059727825e-05	up	Rplp0	protein_coding	6.802487948530261	6.61016568638332	6.529473983739621	11.121681065934201	11.299500460192599	17.6461632556077
ENSMUSG00000004677	1.0096518501856802	0.00412327220766812	0.0188759847303348	up	Myo9b	protein_coding	0.48080289550481997	0.805845794490473	0.7647155189697351	1.6408904189954299	1.1047515391695502	1.3722123262698898
ENSMUSG00000055024	1.00991838685612	1.46702371141037e-11	5.30908782657584e-10	up	Ep300	protein_coding	4.99470865326196	4.93203098720676	5.51446472269483	8.87618387704839	9.82309106198584	12.343932250025402
ENSMUSG00000039218	1.0111799502560699	1.4652545787840401e-06	2.05961783000576e-05	up	Srrm2	protein_coding	0.764483828490398	0.902253624266555	0.9889004835054069	1.3835820422565999	1.68415968848527	2.2631449824736096
ENSMUSG00000031960	1.01132929078366	0.00246586923027271	0.0123019323744845	up	Aars	protein_coding	0.299709383031672	0.342967052736186	0.278804906654306	0.6733509173553741	0.689659425569644	0.5059941817766089
ENSMUSG00000052459	1.0121048141965399	5.2090966401027995e-12	2.02827081756714e-10	up	Atp6v1a	protein_coding	12.7040126142963	11.902435147274801	11.160042797414699	27.119086464658604	26.3166769724917	18.7315487984144
ENSMUSG00000028936	1.01295534854966	1.02389739608477e-07	1.8734921773416599e-06	up	Rpl22	protein_coding	0.723230913937999	0.7902007366303929	0.592605989276703	1.2990161291756201	1.24017425110495	1.71602568689256
ENSMUSG00000014355	1.0135165637310999	6.354097735073231e-16	4.17787744851884e-14	up	Anapc1	protein_coding	8.30808281096768	8.25151158885774	6.74681217794608	15.547453530165	15.3714226550228	16.205144818178898
ENSMUSG00000027893	1.01374655255885	4.0649090595862e-14	2.0268088227659e-12	up	Ahcyl1	protein_coding	3.65639699266569	3.59227455303648	2.92105279234593	6.8359035548795	6.462894111860201	7.26901173981196
ENSMUSG00000060147	1.01574194019592	2.0693622507114e-09	5.2538970863182e-08	up	Serpinb6a	protein_coding	2.0815572941411	2.2105239926686298	1.99720483065663	3.6156266014289504	3.67992020016819	5.41356022219268
ENSMUSG00000024576	1.01765245019661	9.99869340161108e-08	1.83326400979488e-06	up	Csnk1a1	protein_coding	10.1807921598257	8.47627631422519	8.482973082653281	15.511970211381099	14.514608766839002	24.903031505243202
ENSMUSG00000037805	1.01812116443566	4.19717547934985e-10	1.1958619024496799e-08	up	Rpl10a	protein_coding	0.5035953709150539	0.429875068470275	0.481439842394373	0.9665286457512221	0.9769123977039559	0.921886174783797
ENSMUSG00000001576	1.01852101199121	4.88860785223603e-08	9.569303265827352e-07	up	Ergic1	protein_coding	2.68411033161835	2.91764189781304	2.2322922905536697	5.08802302012836	4.57146222058983	6.23413784833523
ENSMUSG00000043716	1.0186076035082	0.000159020951581455	0.0012356822860983198	up	Rpl7	protein_coding	1.52155411267049	1.4159255181577097	1.4878582305021	2.17011693299923	2.8677196268255	3.89156084634718
ENSMUSG00000021939	1.01863274420305	0.0107040821079283	0.0408672825401922	up	Ctsb	protein_coding	0.810278708884501	0.552924860142349	0.483279668109231	1.3826648950695	1.39634659935325	1.00155646939879
ENSMUSG00000028034	1.0187287662875202	6.276730571379481e-12	2.41775351408287e-10	up	Fubp1	protein_coding	2.08193054959193	1.8819251145774498	2.21624124016817	3.7277107421560602	3.99260974963654	4.77373054900733
ENSMUSG00000021494	1.01945405409744	6.33777745132365e-07	9.632777752011811e-06	up	Ddx41	protein_coding	0.866885338472433	0.892035213090014	0.699255260924121	1.5105327892878702	1.47640225066532	2.00245073720408
ENSMUSG00000063077	1.0195156344806802	0.000469934330321351	0.00308525407764609	up	Kif1b	protein_coding	0.9694937102631851	1.6249120720877999	1.39640551756688	2.9987949690652598	2.35258127698775	2.72796584755989
ENSMUSG00000030662	1.01967241210938	1.00697307003214e-06	1.46714014667832e-05	up	Ipo5	protein_coding	3.63628934993706	4.59830079856553	4.78318137479654	7.23521187221755	7.600459646891889	11.4694274942202
ENSMUSG00000001098	1.01971568848693	4.88998457942463e-06	5.9637865098259106e-05	up	Kctd10	protein_coding	0.879315908296185	0.8000467333599309	0.833750504807508	1.8301192295725601	1.39710154933223	1.8645038623515502
ENSMUSG00000028514	1.0202037392533398	2.7584039930472302e-11	9.50352239447175e-10	up	Usp24	protein_coding	65.3624825166831	60.132257462120506	69.20336075883661	116.507243882619	115.956948532653	161.963394113652
ENSMUSG00000018362	1.02049547131231	0.00156175575225251	0.008479587342084859	up	Kpna2	protein_coding	0.379901951500244	0.265304827263432	0.4880342487871239	0.6646375611635649	0.7908804887461109	0.8195435541007521
ENSMUSG00000015937	1.02084696444765	6.7941466808427095e-09	1.57564512817993e-07	up	H2afy	protein_coding	7.18057409582216	7.0383666593662	7.0296260033047995	12.2875481924238	11.6509567806716	19.152692807085604
ENSMUSG00000024493	1.02106693973037	0.000544769064244324	0.00348862101433665	up	Lars	protein_coding	0.541771569815367	0.301596291943971	0.5095547060536679	1.00852642320386	0.923698227698717	0.8084972861625009
ENSMUSG00000005442	1.02133555806937	4.72745439623779e-14	2.33125841792495e-12	up	Cic	protein_coding	2.39428499201808	2.47875929390266	2.52329027588132	4.62134513278729	4.757986294545259	5.6136063480787
ENSMUSG00000044221	1.02216823611446	0.00474757286965643	0.0211671467983937	up	Grsf1	protein_coding	0.715708364710306	0.401712179092067	0.6414571763742429	1.1928873604521202	0.7860396376278621	1.5736235552996103
ENSMUSG00000018677	1.0233675656135501	2.39417411293863e-06	3.18336483905544e-05	up	Slc25a39	protein_coding	3.1662882703084	2.18413407228678	2.21864487738746	4.7737780963819505	5.0774524341354805	5.56648201590919
ENSMUSG00000033499	1.0238693021298901	0.00547644360571975	0.0237246528788876	up	Larp4b	protein_coding	0.7979143338760909	0.601802032284289	1.50093148665147	1.8257365552392801	1.66760070054576	2.30932286897477
ENSMUSG00000022822	1.0246026052443	1.28401931269506e-06	1.83067090253188e-05	up	Abcc5	protein_coding	0.37775974401722795	0.46879387717156895	0.37170559168077505	0.968787798223863	0.8004026713970742	0.7191821016588771
ENSMUSG00000026249	1.0247680286638599	2.77962400019754e-16	1.9116571189098e-14	up	Serpine2	protein_coding	10.0672818763171	9.32102402725968	9.519275916806698	20.5906542378642	21.183278543088104	17.0806632927335
ENSMUSG00000053774	1.02545790114314	3.23524373254879e-07	5.28894581049643e-06	up	Ubxn7	protein_coding	1.23206022173336	1.15412834824553	1.02986775764016	1.9701777236568	2.13990755156643	2.8422819943411404
ENSMUSG00000031672	1.0265154647509398	0.000203461094049462	0.00152171943257827	up	Got2	protein_coding	0.928488316445141	0.765643174618549	1.07348932168165	1.63335024396013	1.7348694877090702	2.2259221494083
ENSMUSG00000057841	1.02655408925699	1.80031828864989e-06	2.4706202814423198e-05	up	Rpl32	protein_coding	2.21637303353274	1.68401277011035	2.18287172222159	4.2519224641346005	4.17160587044566	3.9497457164690397
ENSMUSG00000031402	1.02737668334558	4.06673178453736e-08	8.083924200713801e-07	up	Mpp1	protein_coding	27.9315315461466	28.251482936168898	28.8093990858463	45.8916868640987	50.9512809316584	76.13354165297609
ENSMUSG00000028954	1.02813532228443	0.0142270145823781	0.0514453891526362	up	Nub1	protein_coding	2.29141043003271	1.9586549345608602	1.6189906893273798	3.98117008641688	3.9991784604197997	4.06197614044362
ENSMUSG00000028530	1.02872311355048	0.0318847255223387	0.0964169972421453	up	Jak1	protein_coding	0.332434466053437	0.31463948687001697	0.175846585104478	0.6582739674955671	0.60227849311527	0.445693268364307
ENSMUSG00000034994	1.03070287722621	0.00244979040816525	0.0122353193730012	up	Eef2	protein_coding	0.981215030152196	1.1070679724102799	1.0452929672928102	1.8191404856104498	1.40047115646005	3.1515203911393304
ENSMUSG00000024817	1.03074951722195	9.780616849542223e-16	6.24776058538373e-14	up	Uhrf2	protein_coding	5.3596398219958	5.86700937797282	5.7495912948016	10.6801160836891	10.9188859547811	13.054472540192899
ENSMUSG00000052253	1.03187076364461	8.070145897937231e-16	5.210759671509829e-14	up	Zfp622	protein_coding	3.2331295246573104	3.13920195898659	3.04854149053046	5.9666975572315994	6.01174154174516	7.2779157456181105
ENSMUSG00000068823	1.03255320400313	0.00461778612089861	0.0207016136039286	up	Csde1	protein_coding	0.4276716413305329	0.527822204780322	0.524427966333446	1.16101632410416	0.7583860692280759	1.09945577054091
ENSMUSG00000061983	1.03270151619194	9.33352125863222e-14	4.45576347320342e-12	up	Rps12	protein_coding	2.64825863370053	2.4472239233478397	2.65496892186249	5.14911295960089	4.9691822877749905	5.71715218717751
ENSMUSG00000029502	1.03306788196225	0.00163643630446162	0.00881573579384339	up	Golga3	protein_coding	0.184200907190584	0.1852370621583	0.13624174639778902	0.327310131581661	0.320911166800883	0.39108495142303296
ENSMUSG00000026457	1.03369484981366	2.9800807344807403e-07	4.90756414531462e-06	up	Adipor1	protein_coding	1.82586801902437	1.60024594461166	1.7917538691435801	2.9327453653030098	2.9289259071663203	4.800478454795599
ENSMUSG00000020864	1.03465260066292	3.01435944866623e-05	0.00029470453215445897	up	Ankrd40	protein_coding	0.8710352147745619	0.957688829943682	0.641536959605135	1.57642141850793	2.0388700107419	1.4803574204089498
ENSMUSG00000034165	1.03519753768683	8.9530514184015e-06	0.00010138346942984699	up	Ccnd3	protein_coding	0.637067232364319	0.6499356160574119	0.7353712428691139	1.2732912712011202	1.21329141394876	1.63670594320775
ENSMUSG00000040524	1.03601108926565	5.6908644895198304e-11	1.8539204643717001e-09	up	Zfp609	protein_coding	1.0380294838159	1.12195319433378	1.08148865774113	2.01474315733521	2.0180876592382	2.60458246263504
ENSMUSG00000035530	1.0366504169800699	0.0035385848901401296	0.0167451274740946	up	Eif1	protein_coding	0.487931440248956	0.49067612046486797	0.4701092998360779	0.946147051058445	0.7513962786579621	1.2650695742443603
ENSMUSG00000021823	1.03767668512275	5.7466232968597495e-15	3.28509198021123e-13	up	Vcl	protein_coding	64.7903020960677	61.408541442458706	66.2006386648938	117.351654940332	120.28451646986099	157.170635189467
ENSMUSG00000015749	1.0379509647203	0.000598474939962942	0.0037836908578492397	up	Anp32e	protein_coding	0.171473242948608	0.254737663651089	0.12015274655958301	0.351244587979536	0.36808700893925705	0.411214940881323
ENSMUSG00000025290	1.03863976379079	0.0009726737389279109	0.00572067287475623	up	Rps24	protein_coding	0.39030144814898404	0.37006854953878604	0.32948733864477897	0.7871062101709341	0.8242967592875391	0.64011236835585
ENSMUSG00000073702	1.0396179826227498	1.1272562044454599e-05	0.00012482571788893302	up	Rpl31	protein_coding	5.67303625379194	5.8860573040151	5.9381785476213595	8.47451722453527	9.30635629249264	18.1418664191532
ENSMUSG00000091383	1.03982089835379	0.000279676163262671	0.00198269633908568	up	Hist1h2al	processed_pseudogene	1.11057540939354	1.0930603641554102	2.09448889416032	3.02775037334494	2.59569075575638	3.1116445532084196
ENSMUSG00000057113	1.0401778077589001	3.0594929874042195e-14	1.55574785053557e-12	up	Npm1	protein_coding	3.11864703796605	3.04513917551022	2.86903787609987	6.0957422344669405	5.794105119033429	6.691845976235019
[truncated: 537 more rows]
